# Supplementary material for: ﻿New taxa and nomenclatural changes in Bredia (Sonerileae, Melastomataceae)
Source: PhytoKeys. 2025 Nov 6;266:1–31. doi: 10.3897/phytokeys.266.160564 (PMC12616277; doi:10.3897/phytokeys.266.160564)
Supplement: XML Treatment for Bredia cordata [file phytokeys.266.160564-treatment2.xml]

<!DOCTYPE tp:taxon-treatment
  PUBLIC "-//TaxonX//DTD Taxonomic Treatment Publishing DTD v0 20100105//EN" "tax-treatment-NSO.dtd">
<tp:taxon-treatment xmlns:tp="http://www.plazi.org/taxpub"><tp:treatment-meta><kwd-group><label>Taxon classification</label><kwd>
              <named-content content-type="kingdom">Plantae</named-content>
            </kwd><kwd>
              <named-content content-type="order">Myrtales</named-content>
            </kwd><kwd>
              <named-content content-type="family">Melastomataceae</named-content>
            </kwd></kwd-group><mixed-citation publication-type="journal"><person-group><name><surname>Dai</surname><given-names>Jin-Hong</given-names></name><name><surname>Zhong</surname><given-names>Zhe</given-names></name><name><surname>Zhou</surname><given-names>Ren-Chao</given-names></name><name><surname>Liu</surname><given-names>Ying</given-names></name></person-group><article-title>﻿New taxa and nomenclatural changes in <italic><tp:taxon-name><tp:taxon-name-part taxon-name-part-type="genus" reg="Bredia">Bredia</tp:taxon-name-part></tp:taxon-name></italic> (<tp:taxon-name><tp:taxon-name-part taxon-name-part-type="tribe">Sonerileae</tp:taxon-name-part></tp:taxon-name>, <tp:taxon-name><tp:taxon-name-part taxon-name-part-type="family">Melastomataceae</tp:taxon-name-part></tp:taxon-name>)</article-title><source>PhytoKeys</source><day>06</day><month>11</month><year>2025</year><volume>266</volume><fpage>1</fpage><lpage>31</lpage><pub-id pub-id-type="doi">10.3897/phytokeys.266.160564</pub-id></mixed-citation></tp:treatment-meta><tp:nomenclature><label>﻿</label><tp:taxon-name><object-id xmlns:xlink="http://www.w3.org/1999/xlink" content-type="arpha" xlink:type="simple">A8115916-4F95-5BF4-B1BE-E370EA4D5F2B</object-id>
            <tp:taxon-name-part taxon-name-part-type="genus" reg="Bredia">Bredia</tp:taxon-name-part>
            <tp:taxon-name-part taxon-name-part-type="species" reg="cordata">cordata</tp:taxon-name-part>
          </tp:taxon-name><tp:taxon-authority>H.L.Li, J. Arnold Arbor. 25: 24. 1944.</tp:taxon-authority><xref ref-type="fig" rid="F2">Figs 2</xref><xref ref-type="fig" rid="F15">, 15A</xref><tp:nomenclature-citation-list><tp:nomenclature-citation><tp:taxon-name>
                <tp:taxon-name-part taxon-name-part-type="genus" reg="Bredia"/>
                <tp:taxon-name-part taxon-name-part-type="species" reg="esquirolii"/>
              </tp:taxon-name><comment>≡ <tp:taxon-name><tp:taxon-name-part taxon-name-part-type="genus" reg="Bredia">Bredia</tp:taxon-name-part> <tp:taxon-name-part taxon-name-part-type="species" reg="esquirolii">esquirolii</tp:taxon-name-part> <tp:taxon-name-part taxon-name-part-type="infraspecific-rank">var.</tp:taxon-name-part> <tp:taxon-name-part taxon-name-part-type="variety" reg="cordata">cordata</tp:taxon-name-part></tp:taxon-name> (H.L.Li) C.Chen, Bull. Bot. Res., Harbin 4(3): 40. 1984. </comment></tp:nomenclature-citation><tp:nomenclature-citation><tp:taxon-name>
                <tp:taxon-name-part taxon-name-part-type="genus" reg="Phyllagathis"/>
                <tp:taxon-name-part taxon-name-part-type="species" reg="fordii"/>
              </tp:taxon-name><comment>= <tp:taxon-name><tp:taxon-name-part taxon-name-part-type="genus" reg="Phyllagathis">Phyllagathis</tp:taxon-name-part> <tp:taxon-name-part taxon-name-part-type="species" reg="fordii">fordii</tp:taxon-name-part> <tp:taxon-name-part taxon-name-part-type="infraspecific-rank">var.</tp:taxon-name-part> <tp:taxon-name-part taxon-name-part-type="variety" reg="micrantha">micrantha</tp:taxon-name-part></tp:taxon-name> C.Chen, Bull. Bot. Res., Harbin 4(3): 50. 1984, p. p., quoad specim. T.C.Li 4756, F.T.Wang 23533, C.Y.Wu et al. 6307, C.Y.Wu 6325, Z.T.Guan 6154. </comment></tp:nomenclature-citation><tp:nomenclature-citation><tp:taxon-name>
                <tp:taxon-name-part taxon-name-part-type="genus" reg="Bredia"/>
                <tp:taxon-name-part taxon-name-part-type="species" reg="esquirolii"/>
              </tp:taxon-name><comment>= <tp:taxon-name><tp:taxon-name-part taxon-name-part-type="genus" reg="Bredia">Bredia</tp:taxon-name-part> <tp:taxon-name-part taxon-name-part-type="species" reg="esquirolii">esquirolii</tp:taxon-name-part></tp:taxon-name> auct. non. (H.Lév.) Lauener, Chen in Fl. Reipubl. Popularis Sin. 53(1): 206; Chen et Renner in Fl. China 13: 375. </comment></tp:nomenclature-citation></tp:nomenclature-citation-list></tp:nomenclature><tp:treatment-sec sec-type="material" id="SECID0EXMAE"><title>Type.</title><p>China • Sichuan: Ya-an, dense forest shade, 686 m, 30 Jul 1939, C.Y.Chiao 1205 [holotype: A! (A00071982)].</p><fig id="F2" position="float" orientation="portrait"><object-id xmlns:xlink="http://www.w3.org/1999/xlink" content-type="doi" xlink:type="simple">10.3897/phytokeys.266.160564.figure2</object-id><object-id xmlns:xlink="http://www.w3.org/1999/xlink" content-type="arpha" xlink:type="simple">85C50370-64AE-508F-B4FF-5D716313705A</object-id><label>Figure 2.</label><caption><p><italic><tp:taxon-name><tp:taxon-name-part taxon-name-part-type="genus" reg="Bredia">Bredia</tp:taxon-name-part> <tp:taxon-name-part taxon-name-part-type="species" reg="cordata">cordata</tp:taxon-name-part></tp:taxon-name></italic>. A. Habitat; B. Habit; C, D. Indumentum on the branchlets; E. Leaf shape; F. An inflorescence; G. Intraspecific variation of stamen morphology.</p></caption><graphic xmlns:xlink="http://www.w3.org/1999/xlink" xlink:href="phytokeys-266-001_article-160564__-g002.jpg" position="float" orientation="portrait" xlink:type="simple" id="oo_1459065.jpg"><uri content-type="original_file" xlink:type="simple">https://binary.pensoft.net/fig/1459065</uri></graphic></fig></tp:treatment-sec><tp:treatment-sec sec-type="description" id="SECID0EUNAE"><title>Description.</title><p>Shrubs 20–50 cm tall, branched. Stems erect, branched, terete, obtusely 4-sided, densely pubescent with 0.3–1 mm long multiseriate glandular hairs and puberulent with minute uniseriate (spreading or bent) hairs, rarely without multiseriate hairs. Leaves opposite, equal or unequal; petiole 1–8 cm long, pubescent and puberulent as the stem; leaf blade ovate, ovate-elliptic, or oblong-ovate, 2–14 × 1.5–8.2 cm, thin to thick papery, secondary veins 3 on each side of midvein, abaxial surface pale green to purplish, adaxial surface green to dark green, both surfaces puberulent with uniseriate hairs and sparsely strigose with multiseriate hairs or abaxially glabrescent and adaxially sparsely strigose, base cordate, margin serrulate or inconspicuously so with each tooth having a terminal seta, apex acuminate or short acuminate, rarely acute. Inflorescence a terminal cyme, rarely a cymose panicle; peduncle 1–3.5 cm long, indumentum same as the stem, 2–12-flowered. Flowers bisexual, radial but androecium slightly bilateral, 4-merous; pedicel 0.7–2 cm long, indumentum same as the stem; hypanthium bell- or funnel-shaped, 4–6 mm long, pubescent with glandular hairs, rarely only puberulent; calyx lobes linear-lanceolate, 3–5 mm long, pubescent with glandular hairs, rarely only puberulent; petals pink to purplish-red, ovate, 6–10 × ca. 6 mm, oblique, abaxially puberulent with minute uniseriate hairs or glabrescent, apex acute; stamens 8 in two whorls, often dimorphic, sometimes isomorphic, the outer whorl of the dimorphic stamens ca. 1.8 cm long, filaments ca. 10 mm long, anthers linear, ca. 7 mm long, curved, connective decurrent, slightly prolonged, the inner whorl of the dimorphic stamens or the isomorphic ca. 1.1 cm long, filaments ca. 6 mm, anthers lanceolate, slightly curved, ca. 5 mm long, forming two ventral lobes and a dorsal tubercule/short spur; ovary half inferior, locules 4, apex with a membranous crown, crown margin denticulate and ciliate with glandular hairs; style ca. 8–12 mm long, basally puberulent. Capsule ca. 6–9 × 5–7 mm, funnel-shaped, with enlarged apical crown; placentation axial, placentas non-thready. Seeds numerous, cuneate.</p></tp:treatment-sec><tp:treatment-sec sec-type="phenology" id="SECID0EZNAE"><title>Phenology.</title><p>Flowering June to August, fruiting September to October.</p></tp:treatment-sec><tp:treatment-sec sec-type="notes" id="SECID0E5NAE"><title>Notes.</title><p><italic><tp:taxon-name><tp:taxon-name-part taxon-name-part-type="genus" reg="Bredia">Bredia</tp:taxon-name-part> <tp:taxon-name-part taxon-name-part-type="species" reg="cordata">cordata</tp:taxon-name-part></tp:taxon-name></italic> can be readily distinguished from <italic><tp:taxon-name><tp:taxon-name-part taxon-name-part-type="genus" reg="Bredia">B.</tp:taxon-name-part> <tp:taxon-name-part taxon-name-part-type="species" reg="esquirolii">esquirolii</tp:taxon-name-part></tp:taxon-name></italic> by the leaf blade having 3 secondary veins (vs. 2) on each side of midvein, smooth petal margin (vs. undulate), linear-lanceolate calyx lobes (vs. broadly ovate to semiorbicular), and often dimorphic stamens (vs. isomorphic). It occurs in Sichuan, northern Guizhou, southern Chongqing, and northeastern Yunnan. Most populations have dimorphic stamens. However, both isomorphic and dimorphic morphs have been recorded in different populations and even within the same population in Sichuan and Chongqing, a rare occurrence in <tp:taxon-name><tp:taxon-name-part taxon-name-part-type="family">Melastomataceae</tp:taxon-name-part></tp:taxon-name>.</p></tp:treatment-sec><tp:treatment-sec sec-type="Additional specimen examined" id="SECID0E6OAE"><title>Additional specimen examined.</title><p><bold>China. Chongqing Municipality</bold>: • Beibei District, S.J.Wang 1231 (NAS), Sichuan-Guizhou Exped. 260 (PE), 759 (PE); • Jiangjin District, Z.Y.Liu 183157 (PE); • Banan District, Z.Y.Liu 180119 (PE). <bold>Guizhou Province</bold>: • Chishui County, M.C.Wang 520381150502008LY (GZTM), C.K.Liu CS9174 (MUCH); • Xishui County, Bijie Exped. 1695 (HGAS, KUN, PE). <bold>Sichuan Province</bold>: • Emeishan County, Z.W.Yao 2558 (KUN), T.C.Lee 4756 (KUN), F.T.Wang 23533 (WUK); • Gulin County, PE-Gulin Exped. 617 (PE); • Hongya County, Z.W.Wang 477 (CDBI), W.K.Bao 1241 (CDBI); • Jiajiang County, Y.Z.Tang et al. s.n. (CDBI); • Leshan County, Z.T.Guan 6154 (IBSC, KUN, PE); • Leibo County, Anonymous 574 (PE); • Pingshan County, Sichuan Econ. Pl. Exped. Yibin Division 753 (KUN); • Songpan County, W.P.Fang 6024 (PE); • Tianquan County, W.G.Hu and Z.He 11827 (PE); • Xuyong County, W.B.Ju and H.N.Deng HGX13070 (CDBI). <bold>Yunnan Province</bold>: • Suijiang County, B.X.Sun et al. 310 (PE), 534 (KUN); • Yanjin County, NE Yunnan Exped. 923 (KUN).</p></tp:treatment-sec><tp:treatment-sec><!--Section generated to contain objects referenced in tp:taxon-treatment.--><fig id="F15" position="float" orientation="portrait"><object-id xmlns:xlink="http://www.w3.org/1999/xlink" content-type="doi" xlink:type="simple">10.3897/phytokeys.266.160564.figure15</object-id><object-id xmlns:xlink="http://www.w3.org/1999/xlink" content-type="arpha" xlink:type="simple">2E3A4C53-033C-59D7-81B2-61153CB0A0EE</object-id><label>Figure 15.</label><caption><p>Distribution of the species discussed. A. <italic><tp:taxon-name><tp:taxon-name-part taxon-name-part-type="genus" reg="Bredia">B.</tp:taxon-name-part> <tp:taxon-name-part taxon-name-part-type="species" reg="cordata">cordata</tp:taxon-name-part></tp:taxon-name></italic>; B. <italic><tp:taxon-name><tp:taxon-name-part taxon-name-part-type="genus" reg="Bredia">B.</tp:taxon-name-part> <tp:taxon-name-part taxon-name-part-type="species" reg="esquirolii">esquirolii</tp:taxon-name-part></tp:taxon-name></italic> and <italic><tp:taxon-name><tp:taxon-name-part taxon-name-part-type="genus" reg="Bredia">B.</tp:taxon-name-part> <tp:taxon-name-part taxon-name-part-type="species" reg="macrophylla">macrophylla</tp:taxon-name-part></tp:taxon-name></italic>; C. <italic><tp:taxon-name><tp:taxon-name-part taxon-name-part-type="genus" reg="Bredia">B.</tp:taxon-name-part> <tp:taxon-name-part taxon-name-part-type="species" reg="fordii">fordii</tp:taxon-name-part></tp:taxon-name></italic>, <italic><tp:taxon-name><tp:taxon-name-part taxon-name-part-type="genus" reg="Bredia">B.</tp:taxon-name-part> <tp:taxon-name-part taxon-name-part-type="species" reg="micrantha">micrantha</tp:taxon-name-part></tp:taxon-name></italic>, and <italic><tp:taxon-name><tp:taxon-name-part taxon-name-part-type="genus" reg="Bredia">B.</tp:taxon-name-part> <tp:taxon-name-part taxon-name-part-type="species" reg="jiuwanshanensis">jiuwanshanensis</tp:taxon-name-part></tp:taxon-name></italic>; D. <italic><tp:taxon-name><tp:taxon-name-part taxon-name-part-type="genus" reg="Bredia">B.</tp:taxon-name-part> <tp:taxon-name-part taxon-name-part-type="species" reg="pingshanensis">pingshanensis</tp:taxon-name-part></tp:taxon-name></italic>, <italic><tp:taxon-name><tp:taxon-name-part taxon-name-part-type="genus" reg="Bredia">B.</tp:taxon-name-part> <tp:taxon-name-part taxon-name-part-type="species" reg="yunnanensis">yunnanensis</tp:taxon-name-part></tp:taxon-name></italic>, and <italic><tp:taxon-name><tp:taxon-name-part taxon-name-part-type="genus" reg="Bredia">B.</tp:taxon-name-part> <tp:taxon-name-part taxon-name-part-type="species" reg="tuberculata">tuberculata</tp:taxon-name-part></tp:taxon-name></italic>.</p></caption><graphic xmlns:xlink="http://www.w3.org/1999/xlink" xlink:href="phytokeys-266-001_article-160564__-g015.jpg" position="float" orientation="portrait" xlink:type="simple" id="oo_1459078.jpg"><uri content-type="original_file" xlink:type="simple">https://binary.pensoft.net/fig/1459078</uri></graphic></fig></tp:treatment-sec></tp:taxon-treatment>
