# Supplementary material for: ﻿New taxa and nomenclatural changes in Bredia (Sonerileae, Melastomataceae)
Source: PhytoKeys. 2025 Nov 6;266:1–31. doi: 10.3897/phytokeys.266.160564 (PMC12616277; doi:10.3897/phytokeys.266.160564)
Supplement: XML Treatment for Bredia esquirolii [file phytokeys.266.160564-treatment3.xml]

<!DOCTYPE tp:taxon-treatment
  PUBLIC "-//TaxonX//DTD Taxonomic Treatment Publishing DTD v0 20100105//EN" "tax-treatment-NSO.dtd">
<tp:taxon-treatment xmlns:tp="http://www.plazi.org/taxpub"><tp:treatment-meta><kwd-group><label>Taxon classification</label><kwd>
              <named-content content-type="kingdom">Plantae</named-content>
            </kwd><kwd>
              <named-content content-type="order">Myrtales</named-content>
            </kwd><kwd>
              <named-content content-type="family">Melastomataceae</named-content>
            </kwd></kwd-group><mixed-citation publication-type="journal"><person-group><name><surname>Dai</surname><given-names>Jin-Hong</given-names></name><name><surname>Zhong</surname><given-names>Zhe</given-names></name><name><surname>Zhou</surname><given-names>Ren-Chao</given-names></name><name><surname>Liu</surname><given-names>Ying</given-names></name></person-group><article-title>﻿New taxa and nomenclatural changes in <italic><tp:taxon-name><tp:taxon-name-part taxon-name-part-type="genus" reg="Bredia">Bredia</tp:taxon-name-part></tp:taxon-name></italic> (<tp:taxon-name><tp:taxon-name-part taxon-name-part-type="tribe">Sonerileae</tp:taxon-name-part></tp:taxon-name>, <tp:taxon-name><tp:taxon-name-part taxon-name-part-type="family">Melastomataceae</tp:taxon-name-part></tp:taxon-name>)</article-title><source>PhytoKeys</source><day>06</day><month>11</month><year>2025</year><volume>266</volume><fpage>1</fpage><lpage>31</lpage><pub-id pub-id-type="doi">10.3897/phytokeys.266.160564</pub-id></mixed-citation></tp:treatment-meta><tp:nomenclature><label>﻿</label><tp:taxon-name><object-id xmlns:xlink="http://www.w3.org/1999/xlink" content-type="arpha" xlink:type="simple">1929F6AA-37DB-5FBA-AC95-17740A5D419D</object-id>
            <tp:taxon-name-part taxon-name-part-type="genus" reg="Bredia">Bredia</tp:taxon-name-part>
            <tp:taxon-name-part taxon-name-part-type="species" reg="esquirolii">esquirolii</tp:taxon-name-part>
          </tp:taxon-name><tp:taxon-authority>(H.Lév.) Lauener, Notes Roy. Bot. Gard. Edinburgh 31(3): 398. 1972.</tp:taxon-authority><xref ref-type="fig" rid="F3">Figs 3</xref><xref ref-type="fig" rid="F15">, 15B</xref><tp:nomenclature-citation-list><tp:nomenclature-citation><tp:taxon-name>
                <tp:taxon-name-part taxon-name-part-type="genus" reg="Barthea"/>
                <tp:taxon-name-part taxon-name-part-type="species" reg="esquirolii"/>
              </tp:taxon-name><comment>≡ <tp:taxon-name><tp:taxon-name-part taxon-name-part-type="genus" reg="Barthea">Barthea</tp:taxon-name-part> <tp:taxon-name-part taxon-name-part-type="species" reg="esquirolii">esquirolii</tp:taxon-name-part></tp:taxon-name> H.Lév., Repert. Spec. Nov. Regni Veg. 11: 494. 1913 (Basionym). Type: China. Guizhou: Tchai-choui-ho, Jul 1909, Esquirol 1581 [holotype: E! (E00090793)]. </comment></tp:nomenclature-citation><tp:nomenclature-citation><tp:taxon-name>
                <tp:taxon-name-part taxon-name-part-type="genus" reg="Barthea"/>
                <tp:taxon-name-part taxon-name-part-type="species" reg="cavaleriei"/>
              </tp:taxon-name><comment>= <tp:taxon-name><tp:taxon-name-part taxon-name-part-type="genus" reg="Barthea">Barthea</tp:taxon-name-part> <tp:taxon-name-part taxon-name-part-type="species" reg="cavaleriei">cavaleriei</tp:taxon-name-part></tp:taxon-name> H.Lév., Repert. Spec. Nov. Regni Veg. 8: 61. 1910, p. p., excl. specim. Esquirol 215. Type: China. Guizhou: near Mou-you-sé, J.Cavalerie 1552 [lectotype, designated by <xref ref-type="bibr" rid="B9">Diels (1932)</xref>: E! (E00090789)]. ≡ <tp:taxon-name><tp:taxon-name-part taxon-name-part-type="genus" reg="Fordiophyton">Fordiophyton</tp:taxon-name-part> <tp:taxon-name-part taxon-name-part-type="species" reg="cavaleriei">cavaleriei</tp:taxon-name-part></tp:taxon-name> (H.Lév.) Guillaumin, Bull. Soc. Bot. France 60: 275. 1913, p. p., excl. pl. Yunnan. ≡ <tp:taxon-name><tp:taxon-name-part taxon-name-part-type="genus" reg="Bredia">Bredia</tp:taxon-name-part> <tp:taxon-name-part taxon-name-part-type="species" reg="cavaleriei">cavaleriei</tp:taxon-name-part></tp:taxon-name> (H.Lév.) Diels, Bot. Jahrb. Syst. 65(2–3): 110. 1932, hom. illeg., non H.Lév. &amp; Vaniot (1906). ≡ <tp:taxon-name><tp:taxon-name-part taxon-name-part-type="genus" reg="Bredia">Bredia</tp:taxon-name-part> <tp:taxon-name-part taxon-name-part-type="species" reg="longiradiosa">longiradiosa</tp:taxon-name-part></tp:taxon-name> C.Chen, Fl. Yunnan. 2: 105, 1979, nom. inval., p. p., quoad pl. Guizhou. Type: Based on <tp:taxon-name><tp:taxon-name-part taxon-name-part-type="genus" reg="Barthea">Barthea</tp:taxon-name-part> <tp:taxon-name-part taxon-name-part-type="species" reg="cavaleriei">cavaleriei</tp:taxon-name-part></tp:taxon-name> H.Lév. ≡ <tp:taxon-name><tp:taxon-name-part taxon-name-part-type="genus" reg="Bredia">Bredia</tp:taxon-name-part> <tp:taxon-name-part taxon-name-part-type="species" reg="longiradiosa">longiradiosa</tp:taxon-name-part></tp:taxon-name> (C.Chen) C.Chen ex Govaerts, World Checkl. Seed Pl. 2(1–2): 13. 1996, p. p., quoad typum. ≡ <tp:taxon-name><tp:taxon-name-part taxon-name-part-type="genus" reg="Phyllagathis">Phyllagathis</tp:taxon-name-part> <tp:taxon-name-part taxon-name-part-type="species" reg="longiradiosa">longiradiosa</tp:taxon-name-part></tp:taxon-name> C.Chen, Bull. Bot. Res., Harbin 4(3): 51. 1984, p. p., quoad pl. Guizhou. syn. nov. </comment></tp:nomenclature-citation><tp:nomenclature-citation><tp:taxon-name>
                <tp:taxon-name-part taxon-name-part-type="genus" reg="Phyllagathis"/>
                <tp:taxon-name-part taxon-name-part-type="species" reg="longearistata"/>
              </tp:taxon-name><comment>= <tp:taxon-name><tp:taxon-name-part taxon-name-part-type="genus" reg="Phyllagathis">Phyllagathis</tp:taxon-name-part> <tp:taxon-name-part taxon-name-part-type="species" reg="longearistata">longearistata</tp:taxon-name-part></tp:taxon-name> C.Chen, Bull. Bot. Res., Harbin 4(3): 52. 1984. Type: China. Guangxi: Hechi, prope rivulos in convallibus montanis, 19 May 1928, L.H.Chun 91861 [holotype: IBK! (IBK00190677); isotype: IBK! (IBK00190678)]. ≡ <tp:taxon-name><tp:taxon-name-part taxon-name-part-type="genus" reg="Bredia">Bredia</tp:taxon-name-part> <tp:taxon-name-part taxon-name-part-type="species" reg="longearistata">longearistata</tp:taxon-name-part></tp:taxon-name> (C.Chen) R.Zhou &amp; Ying Liu, PhytoKeys 127: 145. 2019. syn. nov. </comment></tp:nomenclature-citation><tp:nomenclature-citation><tp:taxon-name>
                <tp:taxon-name-part taxon-name-part-type="genus" reg="Phyllagathis"/>
                <tp:taxon-name-part taxon-name-part-type="species" reg="latisepala"/>
              </tp:taxon-name><comment>= <tp:taxon-name><tp:taxon-name-part taxon-name-part-type="genus" reg="Phyllagathis">Phyllagathis</tp:taxon-name-part> <tp:taxon-name-part taxon-name-part-type="species" reg="latisepala">latisepala</tp:taxon-name-part></tp:taxon-name> C.Chen, Bull. Bot. Res., Harbin 4(3): 53. 1984. Type: China. Hubei: Hefeng, ad pedes montis calcareo, 18 Sept 1958, H.J.Li 6451 [holotype: IBSC! (IBSC0003996); isotypes: PE! (PE00025692), HIB (HIB0060155)]. ≡ <tp:taxon-name><tp:taxon-name-part taxon-name-part-type="genus" reg="Bredia">Bredia</tp:taxon-name-part> <tp:taxon-name-part taxon-name-part-type="species" reg="latisepala">latisepala</tp:taxon-name-part></tp:taxon-name> (C.Chen) R.Zhou &amp; Ying Liu, PhytoKeys 127: 145. 2019. syn. nov. </comment></tp:nomenclature-citation></tp:nomenclature-citation-list></tp:nomenclature><tp:treatment-sec sec-type="description" id="SECID0EDVAE"><title>Description.</title><p>Herbs or shrubs, 20–40 cm tall. Stems prostrate in lower parts and ascending in the upper parts, terete, sparsely villous with spreading multiseriate hairs and puberulent with bent uniseriate hairs when young, sometimes glabrescent. Leaves opposite; petiole 2–8 cm long, indumentum same as branchlets; leaf blade ovate to oblong ovate, 3.5–9 × 1.5–6 cm, submembranous, secondary veins 2 on each side of midvein, adaxial surface green to purplish dark green, abaxial surface pale green to purplish-red, with bent uniseriate hairs and sparse multiseriate setas when young on both sides, with minute yellowish glandular hairs on the abaxial surface, base subcordate to obtuse, margin inconspicuously denticulate with each tooth having a terminal seta, apex acute or short acuminate. Inflorescence terminal, umbellate, rarely cymose paniculate, 3–11-flowered; peduncle 1.5–5 cm long. Flowers bisexual, radial but androecium slightly bilateral, 4-merous; pedicel 1–2 cm long; hypanthium yellowish-green, funnel-shaped, ca. 5 mm long, villous with multiseriate hairs with inflate bases or only puberulent; calyx lobes 4, broadly ovate to semiorbicular; petals 4, pink to purplish, ovate, ca. 6 × 7 mm, petal margin undulate, apex oblique; stamens 8 in two whorls, isomorphic, equal in length, filaments ca. 5 mm long, bent with the anthers to one side of the flower, anthers lanceolate, slightly curved, ca. 7 mm long, white, connectives forming 2 ventral lobes and a dorsal short spur, white or light purple; ovary ca. 3 mm long (crown excluded), half inferior, locules 4, apex with membranous crown, crown margin denticulate; style ca. 1 cm long, basally puberulous. Capsule funnel-shaped, with enlarged apical crown; placentation axial, placentas non-thready. Seeds numerous, cuneate.</p><fig id="F3" position="float" orientation="portrait"><object-id xmlns:xlink="http://www.w3.org/1999/xlink" content-type="doi" xlink:type="simple">10.3897/phytokeys.266.160564.figure3</object-id><object-id xmlns:xlink="http://www.w3.org/1999/xlink" content-type="arpha" xlink:type="simple">EEB3BE57-A5C7-561F-B338-202B8FADC0B1</object-id><label>Figure 3.</label><caption><p><tp:taxon-name><tp:taxon-name-part taxon-name-part-type="genus" reg="Bredia">Bredia</tp:taxon-name-part> <tp:taxon-name-part taxon-name-part-type="species" reg="esquirolii">esquirolii</tp:taxon-name-part> <tp:taxon-name-part taxon-name-part-type="infraspecific-rank">var.</tp:taxon-name-part> <tp:taxon-name-part taxon-name-part-type="variety" reg="esquirolii">esquirolii</tp:taxon-name-part></tp:taxon-name>. A. Habitat; B. Habit; C, D. Indumentum on the branchlets; E. Leaf morphology; F. Yellowish glandular hairs on the leaf abaxial surface; G. Microscopic characters of the glandular hair; H. An inflorescence; I. Longitudinal section of a flower; J. Top view of the young capsules. Scale bars: 1 mm (F); 0.05 mm (G); 5 mm (I).</p></caption><graphic xmlns:xlink="http://www.w3.org/1999/xlink" xlink:href="phytokeys-266-001_article-160564__-g003.jpg" position="float" orientation="portrait" xlink:type="simple" id="oo_1459066.jpg"><uri content-type="original_file" xlink:type="simple">https://binary.pensoft.net/fig/1459066</uri></graphic></fig></tp:treatment-sec><tp:treatment-sec sec-type="phenology" id="SECID0EGWAE"><title>Phenology.</title><p>Flowering April to July, fruiting May to August.</p></tp:treatment-sec><tp:treatment-sec sec-type="distribution" id="SECID0ELWAE"><title>Distribution.</title><p><italic><tp:taxon-name><tp:taxon-name-part taxon-name-part-type="genus" reg="Bredia">Bredia</tp:taxon-name-part> <tp:taxon-name-part taxon-name-part-type="species" reg="esquirolii">esquirolii</tp:taxon-name-part></tp:taxon-name></italic> is known from Guangxi, southern Guizhou, Hunan, Chongqing, and Hubei, China, growing in karst or non-karst habitats in forest or along forest margin at 250–1,200 m.</p></tp:treatment-sec><tp:treatment-sec sec-type="Additional specimen examined" id="SECID0E3WAE"><title>Additional specimen examined.</title><p><bold>China. Chongqing Municipality</bold>: • Wulun County, Z.Y.Liu 181907 (PE). <bold>Guangxi Province</bold>: • Bama County, W.B.Xu and Y.Liu 09344 (IBK); • Debao County, Debao Exped. 451024170219012LY (IBK); • Fengshan County, Y.D.Peng et al. 451223121026092LY (GXMG); • Hechi City, Mulun Exped. M0220 (PE), L.H.Chun 92034 (IBK), Huanjiang Exped. 451226130314019LY (GXMG, IBK), 451226130723003LY (GXMG, IBK), Hechi Exped. 4-4-465 (GXMI), W.B.Xu and B.Pan 09527 (IBK), W.B.Xu 091711 (IBK), Y.Liu 496 (SYS), 498 (SYS), 859 (SYS); • Lipu County, Lipu Exped. 450331180823035LY (IBK), 450331170710033LY (IBK), 450331180520007LY (IBK); • Liujiang County, Liujiang Exped. 450221200728017LY (IBK), 450221200730042LY (IBK), 450221200731016LY (IBK), 450221190718010LY (IBK), 450221190403042LY (IBK), 450221180810019LY (IBK); • Nandan County, Nandan Exped. 4-5-1005 (GXMI), Nandan Exped. 451221180526064LY (GXMG), 451221180525032LY (GXMG), 451221190705036LY (GXMG); Tian’e County, Beijing Team 891333 (PE), 891340 (PE), D.Y.Liu 58480 (GXMI). <bold>Guizhou Province</bold>: • Without precise location, Cavalerie 3638 (P), Cavalerie 2015 (P), Esquirol 3148 (P); • Libo County, Q.R.Liu 2018080412 (BNU), Y.Liu 744 (SYS), 875 (SYS); • Xingyi County, Cavalerie 1917 (P), Esquirol 4571 (P), C.Y.Deng 2021051961 (XIN); • Wangmo County, Y.Liu 912 (SYS). <bold>Hunan Province</bold>: • Baojing County, D.G.Zhang 0905626 (JIU), X.J.Su and H.B.Liu 433125D00031114003 (JIU); • Sangzhi County, Sangzhi Forestry Institute 1150 (KUN), Anonymous 614 (PE), Beijing Team 4043 (PE), 2931 (PE), 2999 (PE), Y.Liu 557 (SYS); • Shimen County, Hupingshan Exped. 0880 (PE).</p></tp:treatment-sec><tp:treatment-sec><!--Section generated to contain objects referenced in tp:taxon-treatment.--><fig id="F15" position="float" orientation="portrait"><object-id xmlns:xlink="http://www.w3.org/1999/xlink" content-type="doi" xlink:type="simple">10.3897/phytokeys.266.160564.figure15</object-id><object-id xmlns:xlink="http://www.w3.org/1999/xlink" content-type="arpha" xlink:type="simple">2E3A4C53-033C-59D7-81B2-61153CB0A0EE</object-id><label>Figure 15.</label><caption><p>Distribution of the species discussed. A. <italic><tp:taxon-name><tp:taxon-name-part taxon-name-part-type="genus" reg="Bredia">B.</tp:taxon-name-part> <tp:taxon-name-part taxon-name-part-type="species" reg="cordata">cordata</tp:taxon-name-part></tp:taxon-name></italic>; B. <italic><tp:taxon-name><tp:taxon-name-part taxon-name-part-type="genus" reg="Bredia">B.</tp:taxon-name-part> <tp:taxon-name-part taxon-name-part-type="species" reg="esquirolii">esquirolii</tp:taxon-name-part></tp:taxon-name></italic> and <italic><tp:taxon-name><tp:taxon-name-part taxon-name-part-type="genus" reg="Bredia">B.</tp:taxon-name-part> <tp:taxon-name-part taxon-name-part-type="species" reg="macrophylla">macrophylla</tp:taxon-name-part></tp:taxon-name></italic>; C. <italic><tp:taxon-name><tp:taxon-name-part taxon-name-part-type="genus" reg="Bredia">B.</tp:taxon-name-part> <tp:taxon-name-part taxon-name-part-type="species" reg="fordii">fordii</tp:taxon-name-part></tp:taxon-name></italic>, <italic><tp:taxon-name><tp:taxon-name-part taxon-name-part-type="genus" reg="Bredia">B.</tp:taxon-name-part> <tp:taxon-name-part taxon-name-part-type="species" reg="micrantha">micrantha</tp:taxon-name-part></tp:taxon-name></italic>, and <italic><tp:taxon-name><tp:taxon-name-part taxon-name-part-type="genus" reg="Bredia">B.</tp:taxon-name-part> <tp:taxon-name-part taxon-name-part-type="species" reg="jiuwanshanensis">jiuwanshanensis</tp:taxon-name-part></tp:taxon-name></italic>; D. <italic><tp:taxon-name><tp:taxon-name-part taxon-name-part-type="genus" reg="Bredia">B.</tp:taxon-name-part> <tp:taxon-name-part taxon-name-part-type="species" reg="pingshanensis">pingshanensis</tp:taxon-name-part></tp:taxon-name></italic>, <italic><tp:taxon-name><tp:taxon-name-part taxon-name-part-type="genus" reg="Bredia">B.</tp:taxon-name-part> <tp:taxon-name-part taxon-name-part-type="species" reg="yunnanensis">yunnanensis</tp:taxon-name-part></tp:taxon-name></italic>, and <italic><tp:taxon-name><tp:taxon-name-part taxon-name-part-type="genus" reg="Bredia">B.</tp:taxon-name-part> <tp:taxon-name-part taxon-name-part-type="species" reg="tuberculata">tuberculata</tp:taxon-name-part></tp:taxon-name></italic>.</p></caption><graphic xmlns:xlink="http://www.w3.org/1999/xlink" xlink:href="phytokeys-266-001_article-160564__-g015.jpg" position="float" orientation="portrait" xlink:type="simple" id="oo_1459078.jpg"><uri content-type="original_file" xlink:type="simple">https://binary.pensoft.net/fig/1459078</uri></graphic></fig></tp:treatment-sec><ref-list><ref id="B9"><mixed-citation xmlns:xlink="http://www.w3.org/1999/xlink" xlink:type="simple"><person-group><name name-style="western"><surname>Diels</surname><given-names>L</given-names></name></person-group> (<year>1932</year>) <article-title>Beiträge zur Kenntnis der Melastomataceen Ostasiens.</article-title><source>Botanische Jahrbücher fur Systematik</source><volume>65</volume>: <fpage>97</fpage>–<lpage>119</lpage>.</mixed-citation></ref></ref-list></tp:taxon-treatment>
