# Supplementary material for: ﻿New taxa and nomenclatural changes in Bredia (Sonerileae, Melastomataceae)
Source: PhytoKeys. 2025 Nov 6;266:1–31. doi: 10.3897/phytokeys.266.160564 (PMC12616277; doi:10.3897/phytokeys.266.160564)
Supplement: XML Treatment for Bredia esquirolii var. rubra [file phytokeys.266.160564-treatment4.xml]

<!DOCTYPE tp:taxon-treatment
  PUBLIC "-//TaxonX//DTD Taxonomic Treatment Publishing DTD v0 20100105//EN" "tax-treatment-NSO.dtd">
<tp:taxon-treatment xmlns:tp="http://www.plazi.org/taxpub"><tp:treatment-meta><kwd-group><label>Taxon classification</label><kwd>
              <named-content content-type="kingdom">Plantae</named-content>
            </kwd><kwd>
              <named-content content-type="order">Myrtales</named-content>
            </kwd><kwd>
              <named-content content-type="family">Melastomataceae</named-content>
            </kwd></kwd-group><mixed-citation publication-type="journal"><person-group><name><surname>Dai</surname><given-names>Jin-Hong</given-names></name><name><surname>Zhong</surname><given-names>Zhe</given-names></name><name><surname>Zhou</surname><given-names>Ren-Chao</given-names></name><name><surname>Liu</surname><given-names>Ying</given-names></name></person-group><article-title>﻿New taxa and nomenclatural changes in <italic><tp:taxon-name><tp:taxon-name-part taxon-name-part-type="genus" reg="Bredia">Bredia</tp:taxon-name-part></tp:taxon-name></italic> (<tp:taxon-name><tp:taxon-name-part taxon-name-part-type="tribe">Sonerileae</tp:taxon-name-part></tp:taxon-name>, <tp:taxon-name><tp:taxon-name-part taxon-name-part-type="family">Melastomataceae</tp:taxon-name-part></tp:taxon-name>)</article-title><source>PhytoKeys</source><day>06</day><month>11</month><year>2025</year><volume>266</volume><fpage>1</fpage><lpage>31</lpage><pub-id pub-id-type="doi">10.3897/phytokeys.266.160564</pub-id></mixed-citation></tp:treatment-meta><tp:nomenclature><label>﻿</label><tp:taxon-name><object-id xmlns:xlink="http://www.w3.org/1999/xlink" content-type="arpha" xlink:type="simple">EF5B44FF-C3A7-581F-B997-00AEA15CBA5B</object-id>
            <tp:taxon-name-part taxon-name-part-type="genus" reg="Bredia">Bredia</tp:taxon-name-part>
            <tp:taxon-name-part taxon-name-part-type="species" reg="esquirolii">esquirolii</tp:taxon-name-part>
            <tp:taxon-name-part taxon-name-part-type="infraspecific-rank">var.</tp:taxon-name-part>
            <tp:taxon-name-part taxon-name-part-type="variety" reg="rubra">rubra</tp:taxon-name-part>
            <object-id xmlns:xlink="http://www.w3.org/1999/xlink" content-type="ipni" xlink:type="simple">urn:lsid:ipni.org:names:77371611-1</object-id>
          </tp:taxon-name><tp:taxon-authority>J.H.Dai &amp; Ying Liu</tp:taxon-authority><tp:taxon-status xmlns:xlink="http://www.w3.org/1999/xlink" xlink:type="simple">var. nov.</tp:taxon-status><xref ref-type="fig" rid="F4">Figs 4</xref><xref ref-type="fig" rid="F5">, 5</xref><xref ref-type="fig" rid="F15">, 15B</xref></tp:nomenclature><tp:treatment-sec sec-type="material" id="SECID0EHZAE"><title>Type.</title><p>China • Guizhou: Libo County, Maolan Town, Pang-xie-gou, ca. 500 m, 3 Apr 2022, <italic>Y.Liu and J.H.Dai 864</italic> (holotype: PE!; isotypes: SYS!).</p><fig id="F4" position="float" orientation="portrait"><object-id xmlns:xlink="http://www.w3.org/1999/xlink" content-type="doi" xlink:type="simple">10.3897/phytokeys.266.160564.figure4</object-id><object-id xmlns:xlink="http://www.w3.org/1999/xlink" content-type="arpha" xlink:type="simple">59BDD992-62C3-5802-AB02-E40474C6A3B7</object-id><label>Figure 4.</label><caption><p>Holotype of <tp:taxon-name><tp:taxon-name-part taxon-name-part-type="genus" reg="Bredia">Bredia</tp:taxon-name-part> <tp:taxon-name-part taxon-name-part-type="species" reg="esquirolii">esquirolii</tp:taxon-name-part> <tp:taxon-name-part taxon-name-part-type="infraspecific-rank">var.</tp:taxon-name-part> <tp:taxon-name-part taxon-name-part-type="variety" reg="rubra">rubra</tp:taxon-name-part></tp:taxon-name>, J.H.Dai and Y.Liu 864 (PE). The insets show details of indumentum and flowers. Scale bar: 5 cm.</p></caption><graphic xmlns:xlink="http://www.w3.org/1999/xlink" xlink:href="phytokeys-266-001_article-160564__-g004.jpg" position="float" orientation="portrait" xlink:type="simple" id="oo_1459067.jpg"><uri content-type="original_file" xlink:type="simple">https://binary.pensoft.net/fig/1459067</uri></graphic></fig></tp:treatment-sec><tp:treatment-sec sec-type="diagnosis" id="SECID0EN1AE"><title>Diagnosis.</title><p><tp:taxon-name><tp:taxon-name-part taxon-name-part-type="genus" reg="Bredia">Bredia</tp:taxon-name-part> <tp:taxon-name-part taxon-name-part-type="species" reg="esquirolii">esquirolii</tp:taxon-name-part> <tp:taxon-name-part taxon-name-part-type="infraspecific-rank">var.</tp:taxon-name-part> <tp:taxon-name-part taxon-name-part-type="variety" reg="rubra">rubra</tp:taxon-name-part></tp:taxon-name> differs from <tp:taxon-name><tp:taxon-name-part taxon-name-part-type="genus" reg="Bredia">B.</tp:taxon-name-part> <tp:taxon-name-part taxon-name-part-type="species" reg="esquirolii">esquirolii</tp:taxon-name-part> <tp:taxon-name-part taxon-name-part-type="infraspecific-rank">var.</tp:taxon-name-part> <tp:taxon-name-part taxon-name-part-type="variety" reg="esquirolii">esquirolii</tp:taxon-name-part></tp:taxon-name> in having dense reddish multiseriate hairs on the stems, leaves, and inflorescences.</p><fig id="F5" position="float" orientation="portrait"><object-id xmlns:xlink="http://www.w3.org/1999/xlink" content-type="doi" xlink:type="simple">10.3897/phytokeys.266.160564.figure5</object-id><object-id xmlns:xlink="http://www.w3.org/1999/xlink" content-type="arpha" xlink:type="simple">DDB0D276-064E-54B4-8C96-46679D024D9F</object-id><label>Figure 5.</label><caption><p><tp:taxon-name><tp:taxon-name-part taxon-name-part-type="genus" reg="Bredia">Bredia</tp:taxon-name-part> <tp:taxon-name-part taxon-name-part-type="species" reg="esquirolii">esquirolii</tp:taxon-name-part> <tp:taxon-name-part taxon-name-part-type="infraspecific-rank">var.</tp:taxon-name-part> <tp:taxon-name-part taxon-name-part-type="variety" reg="rubra">rubra</tp:taxon-name-part></tp:taxon-name>, all from J.H.Dai and Y.Liu 864 (A, PE, SYS). A. Habitat; B. A flowering branch; C. Indumentum on a branchlet; D. Leaf morphology; E. An inflorescence; F. Longitudinal section of a flower (left), top view (upper right) and longitudinal section (lower right) of young capsules. Scale bar: 5 mm (F).</p></caption><graphic xmlns:xlink="http://www.w3.org/1999/xlink" xlink:href="phytokeys-266-001_article-160564__-g005.jpg" position="float" orientation="portrait" xlink:type="simple" id="oo_1459068.jpg"><uri content-type="original_file" xlink:type="simple">https://binary.pensoft.net/fig/1459068</uri></graphic></fig></tp:treatment-sec><tp:treatment-sec sec-type="phenology" id="SECID0ET3AE"><title>Phenology.</title><p>Flowering in late March to April, fruiting May to June.</p></tp:treatment-sec><tp:treatment-sec sec-type="etymology" id="SECID0EY3AE"><title>Etymology.</title><p>The specific epithet refers to the reddish hairs on many parts of the plant.</p></tp:treatment-sec><tp:treatment-sec sec-type="distribution" id="SECID0E43AE"><title>Distribution.</title><p>This variety is currently only known from Libo, Guizhou, China, growing in moist places under forests.</p></tp:treatment-sec><tp:treatment-sec sec-type="Additional specimen examined" id="SECID0EC4AE"><title>Additional specimen examined.</title><p><bold>China. Guizhou Province</bold>: • Libo County, J.J.Li 20183113 (QNUN), M.Hu QNSY20182148 (QNUN), M.J.He 20185348 (QNUN), S.H.Yang 20183109 (QNUN), M.Deng 20188529 (QNUN), X.J.Ma 20188464 (QNUN), J.W.Zhang 20181054 (QNUN), Q.L.Yang 201812072 (QNUN), D.Y.Cen 20188495 (QNUN), L.Wu and F.L.Chen 6426 (CSFI), X.M.Wang 0351 (HGAS).</p></tp:treatment-sec><tp:treatment-sec><!--Section generated to contain objects referenced in tp:taxon-treatment.--><fig id="F15" position="float" orientation="portrait"><object-id xmlns:xlink="http://www.w3.org/1999/xlink" content-type="doi" xlink:type="simple">10.3897/phytokeys.266.160564.figure15</object-id><object-id xmlns:xlink="http://www.w3.org/1999/xlink" content-type="arpha" xlink:type="simple">2E3A4C53-033C-59D7-81B2-61153CB0A0EE</object-id><label>Figure 15.</label><caption><p>Distribution of the species discussed. A. <italic><tp:taxon-name><tp:taxon-name-part taxon-name-part-type="genus" reg="Bredia">B.</tp:taxon-name-part> <tp:taxon-name-part taxon-name-part-type="species" reg="cordata">cordata</tp:taxon-name-part></tp:taxon-name></italic>; B. <italic><tp:taxon-name><tp:taxon-name-part taxon-name-part-type="genus" reg="Bredia">B.</tp:taxon-name-part> <tp:taxon-name-part taxon-name-part-type="species" reg="esquirolii">esquirolii</tp:taxon-name-part></tp:taxon-name></italic> and <italic><tp:taxon-name><tp:taxon-name-part taxon-name-part-type="genus" reg="Bredia">B.</tp:taxon-name-part> <tp:taxon-name-part taxon-name-part-type="species" reg="macrophylla">macrophylla</tp:taxon-name-part></tp:taxon-name></italic>; C. <italic><tp:taxon-name><tp:taxon-name-part taxon-name-part-type="genus" reg="Bredia">B.</tp:taxon-name-part> <tp:taxon-name-part taxon-name-part-type="species" reg="fordii">fordii</tp:taxon-name-part></tp:taxon-name></italic>, <italic><tp:taxon-name><tp:taxon-name-part taxon-name-part-type="genus" reg="Bredia">B.</tp:taxon-name-part> <tp:taxon-name-part taxon-name-part-type="species" reg="micrantha">micrantha</tp:taxon-name-part></tp:taxon-name></italic>, and <italic><tp:taxon-name><tp:taxon-name-part taxon-name-part-type="genus" reg="Bredia">B.</tp:taxon-name-part> <tp:taxon-name-part taxon-name-part-type="species" reg="jiuwanshanensis">jiuwanshanensis</tp:taxon-name-part></tp:taxon-name></italic>; D. <italic><tp:taxon-name><tp:taxon-name-part taxon-name-part-type="genus" reg="Bredia">B.</tp:taxon-name-part> <tp:taxon-name-part taxon-name-part-type="species" reg="pingshanensis">pingshanensis</tp:taxon-name-part></tp:taxon-name></italic>, <italic><tp:taxon-name><tp:taxon-name-part taxon-name-part-type="genus" reg="Bredia">B.</tp:taxon-name-part> <tp:taxon-name-part taxon-name-part-type="species" reg="yunnanensis">yunnanensis</tp:taxon-name-part></tp:taxon-name></italic>, and <italic><tp:taxon-name><tp:taxon-name-part taxon-name-part-type="genus" reg="Bredia">B.</tp:taxon-name-part> <tp:taxon-name-part taxon-name-part-type="species" reg="tuberculata">tuberculata</tp:taxon-name-part></tp:taxon-name></italic>.</p></caption><graphic xmlns:xlink="http://www.w3.org/1999/xlink" xlink:href="phytokeys-266-001_article-160564__-g015.jpg" position="float" orientation="portrait" xlink:type="simple" id="oo_1459078.jpg"><uri content-type="original_file" xlink:type="simple">https://binary.pensoft.net/fig/1459078</uri></graphic></fig></tp:treatment-sec></tp:taxon-treatment>
