# Supplementary material for: ﻿New taxa and nomenclatural changes in Bredia (Sonerileae, Melastomataceae)
Source: PhytoKeys. 2025 Nov 6;266:1–31. doi: 10.3897/phytokeys.266.160564 (PMC12616277; doi:10.3897/phytokeys.266.160564)
Supplement: XML Treatment for Bredia fordii [file phytokeys.266.160564-treatment5.xml]

<!DOCTYPE tp:taxon-treatment
  PUBLIC "-//TaxonX//DTD Taxonomic Treatment Publishing DTD v0 20100105//EN" "tax-treatment-NSO.dtd">
<tp:taxon-treatment xmlns:tp="http://www.plazi.org/taxpub"><tp:treatment-meta><kwd-group><label>Taxon classification</label><kwd>
              <named-content content-type="kingdom">Plantae</named-content>
            </kwd><kwd>
              <named-content content-type="order">Myrtales</named-content>
            </kwd><kwd>
              <named-content content-type="family">Melastomataceae</named-content>
            </kwd></kwd-group><mixed-citation publication-type="journal"><person-group><name><surname>Dai</surname><given-names>Jin-Hong</given-names></name><name><surname>Zhong</surname><given-names>Zhe</given-names></name><name><surname>Zhou</surname><given-names>Ren-Chao</given-names></name><name><surname>Liu</surname><given-names>Ying</given-names></name></person-group><article-title>﻿New taxa and nomenclatural changes in <italic><tp:taxon-name><tp:taxon-name-part taxon-name-part-type="genus" reg="Bredia">Bredia</tp:taxon-name-part></tp:taxon-name></italic> (<tp:taxon-name><tp:taxon-name-part taxon-name-part-type="tribe">Sonerileae</tp:taxon-name-part></tp:taxon-name>, <tp:taxon-name><tp:taxon-name-part taxon-name-part-type="family">Melastomataceae</tp:taxon-name-part></tp:taxon-name>)</article-title><source>PhytoKeys</source><day>06</day><month>11</month><year>2025</year><volume>266</volume><fpage>1</fpage><lpage>31</lpage><pub-id pub-id-type="doi">10.3897/phytokeys.266.160564</pub-id></mixed-citation></tp:treatment-meta><tp:nomenclature><label>﻿</label><tp:taxon-name><object-id xmlns:xlink="http://www.w3.org/1999/xlink" content-type="arpha" xlink:type="simple">A15DC989-9D7C-5400-A911-C4F06606CACB</object-id>
            <tp:taxon-name-part taxon-name-part-type="genus" reg="Bredia">Bredia</tp:taxon-name-part>
            <tp:taxon-name-part taxon-name-part-type="species" reg="fordii">fordii</tp:taxon-name-part>
          </tp:taxon-name><tp:taxon-authority>(Hance) Diels, Bot. Jahrb. Syst. 65(2–3): 110. 1932.</tp:taxon-authority><xref ref-type="fig" rid="F6">Figs 6</xref><xref ref-type="fig" rid="F15">, 15C</xref><tp:nomenclature-citation-list><tp:nomenclature-citation><tp:taxon-name>
                <tp:taxon-name-part taxon-name-part-type="genus" reg="Otanthera"/>
                <tp:taxon-name-part taxon-name-part-type="species" reg="fordii"/>
              </tp:taxon-name><comment>≡ <tp:taxon-name><tp:taxon-name-part taxon-name-part-type="genus" reg="Otanthera">Otanthera</tp:taxon-name-part> <tp:taxon-name-part taxon-name-part-type="species" reg="fordii">fordii</tp:taxon-name-part></tp:taxon-name> Hance, J. Bot. 19: 47. 1881 (Basionym). Type: China. Hong Kong, Jul 1880, C.Ford. herb no. 21099 [lectotype, designated by <xref ref-type="bibr" rid="B20">Zhou et al. (2019c)</xref>: BM! (BM000629024); isolectotype BM! (BM000629025)]. ≡ <tp:taxon-name><tp:taxon-name-part taxon-name-part-type="genus" reg="Phyllagathis">Phyllagathis</tp:taxon-name-part> <tp:taxon-name-part taxon-name-part-type="species" reg="fordii">fordii</tp:taxon-name-part></tp:taxon-name> (Hance) C.Chen, Bull. Bot. Res., Harbin 4(3): 50. 1984. </comment></tp:nomenclature-citation><tp:nomenclature-citation><tp:taxon-name>
                <tp:taxon-name-part taxon-name-part-type="genus" reg="Bredia"/>
                <tp:taxon-name-part taxon-name-part-type="species" reg="sepalosa"/>
              </tp:taxon-name><comment>= <tp:taxon-name><tp:taxon-name-part taxon-name-part-type="genus" reg="Bredia">Bredia</tp:taxon-name-part> <tp:taxon-name-part taxon-name-part-type="species" reg="sepalosa">sepalosa</tp:taxon-name-part></tp:taxon-name> Diels, Bot. Jahrb. Syst. 65(2–3): 109. 1932. Type: China. Guangxi: Yaoshan, 1928, S.S.Sin &amp; K.K.Whang 648 [lectotype, designated by <xref ref-type="bibr" rid="B20">Zhou et al. (2019c)</xref>: IBSC! (IBSC0003942)]. </comment></tp:nomenclature-citation><tp:nomenclature-citation><tp:taxon-name>
                <tp:taxon-name-part taxon-name-part-type="genus" reg="Bredia"/>
                <tp:taxon-name-part taxon-name-part-type="species" reg="tuberculata"/>
              </tp:taxon-name><comment>= <tp:taxon-name><tp:taxon-name-part taxon-name-part-type="genus" reg="Bredia">Bredia</tp:taxon-name-part> <tp:taxon-name-part taxon-name-part-type="species" reg="tuberculata">tuberculata</tp:taxon-name-part></tp:taxon-name> auct. non. (Guillaumin) Diels, H.L.Li, J. Arnold Arbor. 25(1): 23. 1944. </comment></tp:nomenclature-citation><tp:nomenclature-citation><tp:taxon-name>
                <tp:taxon-name-part taxon-name-part-type="genus" reg="Phyllagathis"/>
                <tp:taxon-name-part taxon-name-part-type="species" reg="fordii"/>
              </tp:taxon-name><comment>= <tp:taxon-name><tp:taxon-name-part taxon-name-part-type="genus" reg="Phyllagathis">Phyllagathis</tp:taxon-name-part> <tp:taxon-name-part taxon-name-part-type="species" reg="fordii">fordii</tp:taxon-name-part> <tp:taxon-name-part taxon-name-part-type="infraspecific-rank">var.</tp:taxon-name-part> <tp:taxon-name-part taxon-name-part-type="variety" reg="micrantha">micrantha</tp:taxon-name-part></tp:taxon-name> C.Chen, Bull. Bot. Res., Harbin 4(3): 50. 1984, p. p., quoad specim. Z.C.Chen 51718, 51752, S.L.Yu 900451, H.F.Qin and Z.T.Li 71086. </comment></tp:nomenclature-citation></tp:nomenclature-citation-list></tp:nomenclature><tp:treatment-sec sec-type="notes" id="SECID0EGBAG"><title>Notes.</title><p><italic><tp:taxon-name><tp:taxon-name-part taxon-name-part-type="genus" reg="Bredia">Bredia</tp:taxon-name-part> <tp:taxon-name-part taxon-name-part-type="species" reg="fordii">fordii</tp:taxon-name-part></tp:taxon-name></italic> is the most widely distributed species in the genus, found in Guangdong, Guangxi, Fujian, Jiangxi, southern Guizhou (Libo County), and southern Zhejiang (Pingyang County). The plant exhibits considerable variation in posture, plant height, leaf size and color, and density of the spreading multiseriate hairs on the stem, among populations from different localities. Nevertheless, <italic><tp:taxon-name><tp:taxon-name-part taxon-name-part-type="genus" reg="Bredia">B.</tp:taxon-name-part> <tp:taxon-name-part taxon-name-part-type="species" reg="fordii">fordii</tp:taxon-name-part></tp:taxon-name></italic> can be readily distinguished by the 3–5 mm long, spreading multiseriate hairs on many parts of the plant (stem, leaves, inflorescence, hypanthium, calyx lobes), as well as its isomorphic stamens with geniculate anthers, often purplish anther sacks, and yellow anther appendages.</p><fig id="F6" position="float" orientation="portrait"><object-id xmlns:xlink="http://www.w3.org/1999/xlink" content-type="doi" xlink:type="simple">10.3897/phytokeys.266.160564.figure6</object-id><object-id xmlns:xlink="http://www.w3.org/1999/xlink" content-type="arpha" xlink:type="simple">BCDC8B1A-7873-5E47-9B2A-C0C17DA29B80</object-id><label>Figure 6.</label><caption><p><italic><tp:taxon-name><tp:taxon-name-part taxon-name-part-type="genus" reg="Bredia">Bredia</tp:taxon-name-part> <tp:taxon-name-part taxon-name-part-type="species" reg="fordii">fordii</tp:taxon-name-part></tp:taxon-name></italic>. A. A flowering branch; B. Indumentum on a branchlet; C. Leaf morphology; D. An inflorescence; E. Top view (left) and longitudinal section (right) of a flower; F. Young capsules. Scale bar: 1 mm (E).</p></caption><graphic xmlns:xlink="http://www.w3.org/1999/xlink" xlink:href="phytokeys-266-001_article-160564__-g006.jpg" position="float" orientation="portrait" xlink:type="simple" id="oo_1459069.jpg"><uri content-type="original_file" xlink:type="simple">https://binary.pensoft.net/fig/1459069</uri></graphic></fig></tp:treatment-sec><tp:treatment-sec sec-type="Additional specimen examined" id="SECID0E1CAG"><title>Additional specimen examined.</title><p><bold>China. Fujian Province</bold>: • Changting County, Y.Ling 5133 (PE); • Jiangle County, Longxishan Exped. 1607 (PE); • Longyan County, D.S.Wang s.n. (PE), 1255 (AU, PE), H.B.Chen 1230 (FJSI); • Mingxi County, Mingxi Exped. 5097 (NAS), L.G.Ling 331 (PE); • Shanghang County, L.G.Lin 6918, 7024 (PE), Y.Ling 5420, 5421 (PE), Anonymous 634 (FJIDC), Y.T.Zhang 82107 (FJSI), Meihuashan Exped. 205 (FJSI); • Shunchang County, G.S.He 326 (FJSI, PE), M.S.Li and Z.Y.Li 4712 (PE), 4790 (FJSI, PE); • Yong’an County, Y.Ling 3004 (PE); • Youxi County, Anonymous 588 (FJIDC). <bold>Guangdong Province</bold>: • Boluo County, Guangdong-78 6201 (IBSC), N.K.Chun 41030 (IBSC), 41387 (IBSC); • Dapu County, L.Tang 5322 (IBSC); • Deqing County, Y.G.Liu 962 (HHBG, HIB, NAS); • Fengkai County, B.H.Chen 1440 (IBSC), G.L.Shi 14792 (IBSC), 14805 (IBSC), L.H.Chiu 50082 (IBSC), Fengkai Exped. 4748 (IBSC), 5022 (IBSC), G.Q.Ding 6028 (IBSC), S.H.Chun 18451 (IBSC); • Gaoyao County, G.Q.Ding and G.L.Shi 1587 (IBSC), Y.G.Liu 1957 (IBSC); • Gaozhou County, P.C.Zhou 10279 (IBSC); • Heping County, Heping Exped. 754 (IBSC); • Jiaoling County, L.Tang 4593 (IBSC), 4832 (IBSC); • Lechang County, S.Wang 143183 (IBSC), N.K.Chun 42395 (IBSC); • Lianxian County (now Lianzhou), B.Y.Liu 2036 (IBSC); • Luoding County, N.Liu et al. 2316 (IBSC); • Maoming County, L.Tang 2351 (IBSC), 2386 (IBSC), 2371 (IBSC); • Meixian County, W.T.Tsang 21515 (IBSC); • Pingyuan County, L.Tang 4040 (IBSC), 4302 (IBSC); • Shixing County, G.Yao 271 (IBSC), Shixing Exped. 78 (IBSC); • Wuhua County, S.C.Lee 201649 (IBSC); • Xinfeng County, L.Tang 8020 (AU, IBK, IBSC, KUN, NAS, PE, WUK), H.G.Ye 1050 (IBSC), 1192 (IBSC); • Xingning County, S.C.Lee 201828 (IBSC); • Xinyi County, C.Wang 30902 (IBK, IBSC, IFP, KUN, PE, WUK), 31778 (IBK, IBSC), 37923 (IBK, IBSC), C.M.Tan and L.P.Zhang Xinyi-024 (JJF); • Yangchun County, H.G.Ye and N.Liu 1714 (IBSC), 1739 (IBSC), Yunkai Exped. 162 (IBSC), H.G.Ye et al. 5676 (IBSC), 6694 (IBSC); • Yunfu County, L.Tang 10132 (IBSC), C.Wang 37291(IBSC); • Zhaoqing County, G.L.Shi 12990 (IBSC), 14040 (IBSC); • Zijin County, Z.F.Wei 120977 (IBSC). <bold>Guangxi Province</bold>: • Bobai County, M.L.Zhang 16443 (PE); • Cangwu County, S.H.Chun 9979 (IBK, IBSC, KUN); • Guiping County, Guiping Exped. 450881171030088LY (GXMG), 450881190727027LY (GXMG), 450881181021014LY (GXMG); • Jinxiu County, Y.Liu et al. H0428 (PE), S.J.Zhang 10-4302 (HIB), Y.K.Li 400580 (IBK, IBSC), Y.C.Chen 1609 (IBK), Dayaoshan Exped. 10123 (IBK, IBSC), 10404 (IBK), 11319 (IBK, IBSC), 12635 (IBK, IBSC), 12795 (IBK, IBSC), 810358 (IBK), 810437 (GXMI, IBK), 811024 (IBK); • Lingchuan County, Lingchuan Exped. 450323130808019LY (GXMG, IBK); • Lingui County, C.F.Liang 30776 (KUN); • Longsheng County, Q.H.Lu and Y.Z.Wei 20487 (IBK), Z.T.Li and H.F.Qin 71086 (IBK); • Luocheng County, Y.Qin et al. JWS201027027 (IBK), Z.R.Liu et al. JWS201030002 (IBK), Luocheng Exped. 451225130728012LY (GXMG, IBK), Beijing Exped. 895753 (PE), S.H.Chun 14955 (IBK, IBSC, IFP, KUN, LBG, NAS, PE); • Ningming County, Z.Q.Zhang 12878 (IBSC, KUN); • Pingle County, Pingle Exped. 450330180807069LY (IBK), 450330180912007LY (IBK), 450330180808021LY (IBK), Y.K.Li 401943 (IBK, IBSC); • Pingnan County, J.X.Zhong 84778 (IBK); • Rongxian County, D.Fang 11814 (GXMI, PE), S.H.Chun 9810 (IBK, KUN, LBG, PE), Rongxian Exped. 450921180613029LY (GXMG), Z.Y.Wei and D.M.Lei 40212 (IBK), 40262 (IBK); • Rongshui County, S.H.Chun 15635 (HITBC, IBK, IBSC, KUN, NAS, WUK), S.H.Chun 15636 (HITBC, IBK, IBSC, PE), Beijing Exped. 897339 (PE), 897364 (PE); • Sanjiang County, H.J.Wu 450226160805012LY (GXMG); • Shangsi County, Beijing Youth Exped. 609, 612 (PE), W.T.Tsang 22563 (IBK, WUK), 22457 (IBK); • Xiangzhou County, C.Wang 40241 (IBSC, PE); • Xing’an County, Guangxi Exped. 898 (PE), G.Z.Li 15278 (PE), J.X.Han 092 (PE), G.Z.Li 15208 (PE), Xing’an Exped. 450325130715018LY (GXMG), Z.Z.Chen 51718 (IBK, IBSC, KUN), 51752 (IBK), S.L.Yu 900451 (IBK), G.Z.Li 11987 (IBK), 12897 (IBK); • Yongfu County, Yongfu Exped. 450326130803095LY (GXMG, IBK); • Zhaoping County, Qichong Exped. QC211 (IBK), Y.Qin et al. QC865 (IBK), X.K.Huang et al. QC1578 (IBK), S.Y.Nong et al. QC1684 (IBK), G.Xie et al. QC2086 (IBK); • Ziyuan County, Ziyuan Exped. 450329160816002LY (GXMG, IBK), G.Z.Li and Z.X.Liao 10133 (IBK, SZG). <bold>Guizhou Province</bold>: • Libo County, Y. He 2-295 (PE), Libo Exped. 1145 (HGAS, KUN, PE). <bold>Jiangxi Province</bold>: • Huichang County, Q.M.Hu 2857 (LBG), 3101 (LBG); • Longnan County, Jiangxi Exped. 426 (PE), 236 Task Group 1289 (PE); • Ruijin County, Q.M.Hu 4339 (LBG, PE); • Xinfeng County, Z.B.Tang T180718201 (GNNU), R.L.Liu et al. L180719055 (GNNU), L180719054 (GNNU); • Xunwu County, J.S.Yue et al. 1957 (NSA, PE), Z.B.Tang 170823168 (GNNU), 170821068 (GNNU), L.Cao et al. 360734140414355LY (JXCM), Y.Lin 15081 (LBG), 15150 (LBG), Q.M.Hu and Q.H.Li 1375 (LBG). <bold>Zhejiang Province</bold>: • Pingyang County, Anonymous 3163 (HHBG), Anonymous 24895 (NAS).</p></tp:treatment-sec><tp:treatment-sec><!--Section generated to contain objects referenced in tp:taxon-treatment.--><fig id="F15" position="float" orientation="portrait"><object-id xmlns:xlink="http://www.w3.org/1999/xlink" content-type="doi" xlink:type="simple">10.3897/phytokeys.266.160564.figure15</object-id><object-id xmlns:xlink="http://www.w3.org/1999/xlink" content-type="arpha" xlink:type="simple">2E3A4C53-033C-59D7-81B2-61153CB0A0EE</object-id><label>Figure 15.</label><caption><p>Distribution of the species discussed. A. <italic><tp:taxon-name><tp:taxon-name-part taxon-name-part-type="genus" reg="Bredia">B.</tp:taxon-name-part> <tp:taxon-name-part taxon-name-part-type="species" reg="cordata">cordata</tp:taxon-name-part></tp:taxon-name></italic>; B. <italic><tp:taxon-name><tp:taxon-name-part taxon-name-part-type="genus" reg="Bredia">B.</tp:taxon-name-part> <tp:taxon-name-part taxon-name-part-type="species" reg="esquirolii">esquirolii</tp:taxon-name-part></tp:taxon-name></italic> and <italic><tp:taxon-name><tp:taxon-name-part taxon-name-part-type="genus" reg="Bredia">B.</tp:taxon-name-part> <tp:taxon-name-part taxon-name-part-type="species" reg="macrophylla">macrophylla</tp:taxon-name-part></tp:taxon-name></italic>; C. <italic><tp:taxon-name><tp:taxon-name-part taxon-name-part-type="genus" reg="Bredia">B.</tp:taxon-name-part> <tp:taxon-name-part taxon-name-part-type="species" reg="fordii">fordii</tp:taxon-name-part></tp:taxon-name></italic>, <italic><tp:taxon-name><tp:taxon-name-part taxon-name-part-type="genus" reg="Bredia">B.</tp:taxon-name-part> <tp:taxon-name-part taxon-name-part-type="species" reg="micrantha">micrantha</tp:taxon-name-part></tp:taxon-name></italic>, and <italic><tp:taxon-name><tp:taxon-name-part taxon-name-part-type="genus" reg="Bredia">B.</tp:taxon-name-part> <tp:taxon-name-part taxon-name-part-type="species" reg="jiuwanshanensis">jiuwanshanensis</tp:taxon-name-part></tp:taxon-name></italic>; D. <italic><tp:taxon-name><tp:taxon-name-part taxon-name-part-type="genus" reg="Bredia">B.</tp:taxon-name-part> <tp:taxon-name-part taxon-name-part-type="species" reg="pingshanensis">pingshanensis</tp:taxon-name-part></tp:taxon-name></italic>, <italic><tp:taxon-name><tp:taxon-name-part taxon-name-part-type="genus" reg="Bredia">B.</tp:taxon-name-part> <tp:taxon-name-part taxon-name-part-type="species" reg="yunnanensis">yunnanensis</tp:taxon-name-part></tp:taxon-name></italic>, and <italic><tp:taxon-name><tp:taxon-name-part taxon-name-part-type="genus" reg="Bredia">B.</tp:taxon-name-part> <tp:taxon-name-part taxon-name-part-type="species" reg="tuberculata">tuberculata</tp:taxon-name-part></tp:taxon-name></italic>.</p></caption><graphic xmlns:xlink="http://www.w3.org/1999/xlink" xlink:href="phytokeys-266-001_article-160564__-g015.jpg" position="float" orientation="portrait" xlink:type="simple" id="oo_1459078.jpg"><uri content-type="original_file" xlink:type="simple">https://binary.pensoft.net/fig/1459078</uri></graphic></fig></tp:treatment-sec><ref-list><ref id="B20"><mixed-citation xmlns:xlink="http://www.w3.org/1999/xlink" xlink:type="simple"><person-group><name name-style="western"><surname>Zhou</surname><given-names>QJ</given-names></name><name name-style="western"><surname>Dai</surname><given-names>JH</given-names></name><name name-style="western"><surname>Lin</surname><given-names>CW</given-names></name><name name-style="western"><surname>Denda</surname><given-names>T</given-names></name><name name-style="western"><surname>Zhou</surname><given-names>RC</given-names></name><name name-style="western"><surname>Liu</surname><given-names>Y</given-names></name></person-group> (<year>2019c</year>) Recircumscription of <italic><tp:taxon-name><tp:taxon-name-part taxon-name-part-type="genus">Bredia</tp:taxon-name-part></tp:taxon-name></italic> and resurrection of <italic><tp:taxon-name><tp:taxon-name-part taxon-name-part-type="genus">Tashiroea</tp:taxon-name-part></tp:taxon-name></italic> (<tp:taxon-name><tp:taxon-name-part taxon-name-part-type="tribe">Sonerileae</tp:taxon-name-part></tp:taxon-name>, <tp:taxon-name><tp:taxon-name-part taxon-name-part-type="family">Melastomataceae</tp:taxon-name-part></tp:taxon-name>) with description of a new species <italic><tp:taxon-name><tp:taxon-name-part taxon-name-part-type="genus">T.</tp:taxon-name-part> <tp:taxon-name-part taxon-name-part-type="species">villosa</tp:taxon-name-part></tp:taxon-name></italic>. PhytoKeys 127: 121–150. <ext-link xlink:href="10.3897/phytokeys.127.36608" ext-link-type="doi" xlink:type="simple">https://doi.org/10.3897/phytokeys.127.36608</ext-link></mixed-citation></ref></ref-list></tp:taxon-treatment>
