# Supplementary material for: ﻿New taxa and nomenclatural changes in Bredia (Sonerileae, Melastomataceae)
Source: PhytoKeys. 2025 Nov 6;266:1–31. doi: 10.3897/phytokeys.266.160564 (PMC12616277; doi:10.3897/phytokeys.266.160564)
Supplement: XML Treatment for Bredia hirsuta [file phytokeys.266.160564-treatment6.xml]

<!DOCTYPE tp:taxon-treatment
  PUBLIC "-//TaxonX//DTD Taxonomic Treatment Publishing DTD v0 20100105//EN" "tax-treatment-NSO.dtd">
<tp:taxon-treatment xmlns:tp="http://www.plazi.org/taxpub"><tp:treatment-meta><kwd-group><label>Taxon classification</label><kwd>
              <named-content content-type="kingdom">Plantae</named-content>
            </kwd><kwd>
              <named-content content-type="order">Myrtales</named-content>
            </kwd><kwd>
              <named-content content-type="family">Melastomataceae</named-content>
            </kwd></kwd-group><mixed-citation publication-type="journal"><person-group><name><surname>Dai</surname><given-names>Jin-Hong</given-names></name><name><surname>Zhong</surname><given-names>Zhe</given-names></name><name><surname>Zhou</surname><given-names>Ren-Chao</given-names></name><name><surname>Liu</surname><given-names>Ying</given-names></name></person-group><article-title>﻿New taxa and nomenclatural changes in <italic><tp:taxon-name><tp:taxon-name-part taxon-name-part-type="genus" reg="Bredia">Bredia</tp:taxon-name-part></tp:taxon-name></italic> (<tp:taxon-name><tp:taxon-name-part taxon-name-part-type="tribe">Sonerileae</tp:taxon-name-part></tp:taxon-name>, <tp:taxon-name><tp:taxon-name-part taxon-name-part-type="family">Melastomataceae</tp:taxon-name-part></tp:taxon-name>)</article-title><source>PhytoKeys</source><day>06</day><month>11</month><year>2025</year><volume>266</volume><fpage>1</fpage><lpage>31</lpage><pub-id pub-id-type="doi">10.3897/phytokeys.266.160564</pub-id></mixed-citation></tp:treatment-meta><tp:nomenclature><label>﻿</label><tp:taxon-name><object-id xmlns:xlink="http://www.w3.org/1999/xlink" content-type="arpha" xlink:type="simple">5DE55352-D48B-5AE1-993D-B33CE221C5CC</object-id>
            <tp:taxon-name-part taxon-name-part-type="genus" reg="Bredia">Bredia</tp:taxon-name-part>
            <tp:taxon-name-part taxon-name-part-type="species" reg="hirsuta">hirsuta</tp:taxon-name-part>
          </tp:taxon-name><tp:taxon-authority>Blume, Mus. Bot. 1(2): 24. f. IV. 1849.</tp:taxon-authority><xref ref-type="fig" rid="F7">Fig. 7</xref><tp:nomenclature-citation-list><tp:nomenclature-citation><tp:taxon-name>
                <tp:taxon-name-part taxon-name-part-type="genus" reg="Bredia"/>
                <tp:taxon-name-part taxon-name-part-type="species" reg="dulanica"/>
              </tp:taxon-name><comment>= <tp:taxon-name><tp:taxon-name-part taxon-name-part-type="genus" reg="Bredia">Bredia</tp:taxon-name-part> <tp:taxon-name-part taxon-name-part-type="species" reg="dulanica">dulanica</tp:taxon-name-part></tp:taxon-name> C.L.Yeh, S.W.Chung &amp; T.C.Hsu, Edinburgh J. Bot. 65(3): 395 (398, fig. 2; 402, fig. 4A, B). 2008. syn. nov. Type: China. Taiwan Province: Taitung, Mt. Dulan, on the ridge of a mountain, 1000–1200 m, 14 Oct 2007, S.W.Chung, T.C.Hsu &amp; C.R.Yeh 16 [holotype: TAIF! (TAIF348619); isotypes: TAIF! (TAIF348620, TAIF348621, TAIF348622)]. </comment></tp:nomenclature-citation></tp:nomenclature-citation-list></tp:nomenclature><tp:treatment-sec sec-type="material" id="SECID0EDFAG"><title>Type.</title><p>Japan • K. Ito s.n. [lectotype designated by <xref ref-type="bibr" rid="B20">Zhou et al. (2019c)</xref>: L! (L0170980)].</p></tp:treatment-sec><tp:treatment-sec sec-type="notes" id="SECID0ENFAG"><title>Notes.</title><p><italic><tp:taxon-name><tp:taxon-name-part taxon-name-part-type="genus" reg="Bredia">Bredia</tp:taxon-name-part> <tp:taxon-name-part taxon-name-part-type="species" reg="dulanica">dulanica</tp:taxon-name-part></tp:taxon-name></italic> was described based on specimens collected from Mt. Dulan, southeastern Taiwan (<xref ref-type="bibr" rid="B16">Yeh et al. 2008</xref>). <xref ref-type="bibr" rid="B16">Yeh et al. (2008)</xref> suggested that it is closely related to <italic><tp:taxon-name><tp:taxon-name-part taxon-name-part-type="genus" reg="Bredia">B.</tp:taxon-name-part> <tp:taxon-name-part taxon-name-part-type="species" reg="hirsuta">hirsuta</tp:taxon-name-part></tp:taxon-name></italic>, a species found in Taiwan and the Ryukyu Islands, but can be distinguished by the rod-shaped ventral appendages and the calyx lobes with red strigose hairs abaxially. However, the accession from Mt. Dulan (LY 565) is deeply nested within <italic><tp:taxon-name><tp:taxon-name-part taxon-name-part-type="genus" reg="Bredia">B.</tp:taxon-name-part> <tp:taxon-name-part taxon-name-part-type="species" reg="hirsuta">hirsuta</tp:taxon-name-part></tp:taxon-name></italic> in the species tree based on single-copy orthologs (Fig. <xref ref-type="fig" rid="F1">1</xref>). A comparison of living plants of <italic><tp:taxon-name><tp:taxon-name-part taxon-name-part-type="genus" reg="Bredia">B.</tp:taxon-name-part> <tp:taxon-name-part taxon-name-part-type="species" reg="dulanica">dulanica</tp:taxon-name-part></tp:taxon-name></italic> and <italic><tp:taxon-name><tp:taxon-name-part taxon-name-part-type="genus" reg="Bredia">B.</tp:taxon-name-part> <tp:taxon-name-part taxon-name-part-type="species" reg="hirsuta">hirsuta</tp:taxon-name-part></tp:taxon-name></italic> from Taiwan and Okinawa revealed no obvious difference in stamen morphology and hairiness (Fig. <xref ref-type="fig" rid="F7">7</xref>). Based on the above findings, we consider <italic><tp:taxon-name><tp:taxon-name-part taxon-name-part-type="genus" reg="Bredia">B.</tp:taxon-name-part> <tp:taxon-name-part taxon-name-part-type="species" reg="dulanica">dulanica</tp:taxon-name-part></tp:taxon-name></italic> to be a synonym of <italic><tp:taxon-name><tp:taxon-name-part taxon-name-part-type="genus" reg="Bredia">B.</tp:taxon-name-part> <tp:taxon-name-part taxon-name-part-type="species" reg="hirsuta">hirsuta</tp:taxon-name-part></tp:taxon-name></italic>.</p><fig id="F7" position="float" orientation="portrait"><object-id xmlns:xlink="http://www.w3.org/1999/xlink" content-type="doi" xlink:type="simple">10.3897/phytokeys.266.160564.figure7</object-id><object-id xmlns:xlink="http://www.w3.org/1999/xlink" content-type="arpha" xlink:type="simple">497B2E17-22C3-5417-ACD8-232990FD0C4A</object-id><label>Figure 7.</label><caption><p><italic><tp:taxon-name><tp:taxon-name-part taxon-name-part-type="genus" reg="Bredia">Bredia</tp:taxon-name-part> <tp:taxon-name-part taxon-name-part-type="species" reg="hirsuta">hirsuta</tp:taxon-name-part></tp:taxon-name></italic>, A and C from Okinawa, Japan (the type locality of <italic><tp:taxon-name><tp:taxon-name-part taxon-name-part-type="genus" reg="Bredia">B.</tp:taxon-name-part> <tp:taxon-name-part taxon-name-part-type="species" reg="hirsuta">hirsuta</tp:taxon-name-part></tp:taxon-name></italic>), B and D from Mt. Dulan, Taitung (the type locality of <italic><tp:taxon-name><tp:taxon-name-part taxon-name-part-type="genus" reg="Bredia">B.</tp:taxon-name-part> <tp:taxon-name-part taxon-name-part-type="species" reg="dulanica">dulanica</tp:taxon-name-part></tp:taxon-name></italic>). A, B. Habit; C, D. Stamen morphology.</p></caption><graphic xmlns:xlink="http://www.w3.org/1999/xlink" xlink:href="phytokeys-266-001_article-160564__-g007.jpg" position="float" orientation="portrait" xlink:type="simple" id="oo_1459070.jpg"><uri content-type="original_file" xlink:type="simple">https://binary.pensoft.net/fig/1459070</uri></graphic></fig></tp:treatment-sec><tp:treatment-sec sec-type="Additional specimen examined" id="SECID0E5JAG"><title>Additional specimen examined.</title><p><bold>China. Taiwan Province</bold>: • Taidong County, S.M.Liu et al. 507 (PE), S.W.Chung 8254 (TAIF), 8249 (TAIF).</p></tp:treatment-sec><tp:treatment-sec><!--Section generated to contain objects referenced in tp:taxon-treatment.--><fig id="F1" position="float" orientation="portrait"><object-id xmlns:xlink="http://www.w3.org/1999/xlink" content-type="doi" xlink:type="simple">10.3897/phytokeys.266.160564.figure1</object-id><object-id xmlns:xlink="http://www.w3.org/1999/xlink" content-type="arpha" xlink:type="simple">4C7BF747-66F4-51CC-8F89-51D65651AB71</object-id><label>Figure 1.</label><caption><p>Coalescence species tree of <italic><tp:taxon-name><tp:taxon-name-part taxon-name-part-type="genus" reg="Bredia">Bredia</tp:taxon-name-part></tp:taxon-name></italic> inferred from 1,798 single-copy orthologs (SCOs), modified from <xref ref-type="bibr" rid="B8">Dai et al. (2025)</xref>, showing the relationships among the target species. Local posterior probabilities are indicated above the branches for nodes without full support. Accessions collected from the type locality are noted in bold, those with possible hybrid origin are indicated by asterisks. Squares indicated the change of names upon revision.</p></caption><graphic xmlns:xlink="http://www.w3.org/1999/xlink" xlink:href="phytokeys-266-001_article-160564__-g001.jpg" position="float" orientation="portrait" xlink:type="simple" id="oo_1459064.jpg"><uri content-type="original_file" xlink:type="simple">https://binary.pensoft.net/fig/1459064</uri></graphic></fig></tp:treatment-sec><ref-list><ref id="B20"><mixed-citation xmlns:xlink="http://www.w3.org/1999/xlink" xlink:type="simple"><person-group><name name-style="western"><surname>Zhou</surname><given-names>QJ</given-names></name><name name-style="western"><surname>Dai</surname><given-names>JH</given-names></name><name name-style="western"><surname>Lin</surname><given-names>CW</given-names></name><name name-style="western"><surname>Denda</surname><given-names>T</given-names></name><name name-style="western"><surname>Zhou</surname><given-names>RC</given-names></name><name name-style="western"><surname>Liu</surname><given-names>Y</given-names></name></person-group> (<year>2019c</year>) Recircumscription of <italic><tp:taxon-name><tp:taxon-name-part taxon-name-part-type="genus">Bredia</tp:taxon-name-part></tp:taxon-name></italic> and resurrection of <italic><tp:taxon-name><tp:taxon-name-part taxon-name-part-type="genus">Tashiroea</tp:taxon-name-part></tp:taxon-name></italic> (<tp:taxon-name><tp:taxon-name-part taxon-name-part-type="tribe">Sonerileae</tp:taxon-name-part></tp:taxon-name>, <tp:taxon-name><tp:taxon-name-part taxon-name-part-type="family">Melastomataceae</tp:taxon-name-part></tp:taxon-name>) with description of a new species <italic><tp:taxon-name><tp:taxon-name-part taxon-name-part-type="genus">T.</tp:taxon-name-part> <tp:taxon-name-part taxon-name-part-type="species">villosa</tp:taxon-name-part></tp:taxon-name></italic>. PhytoKeys 127: 121–150. <ext-link xlink:href="10.3897/phytokeys.127.36608" ext-link-type="doi" xlink:type="simple">https://doi.org/10.3897/phytokeys.127.36608</ext-link></mixed-citation></ref><ref id="B16"><mixed-citation xmlns:xlink="http://www.w3.org/1999/xlink" xlink:type="simple"><person-group><name name-style="western"><surname>Yeh</surname><given-names>CL</given-names></name><name name-style="western"><surname>Chung</surname><given-names>SW</given-names></name><name name-style="western"><surname>Hsu</surname><given-names>TC</given-names></name><name name-style="western"><surname>Yeh</surname><given-names>CR</given-names></name></person-group> (<year>2008</year>) <article-title>Two new species of <italic><tp:taxon-name><tp:taxon-name-part taxon-name-part-type="genus">Bredia</tp:taxon-name-part></tp:taxon-name></italic> (<tp:taxon-name><tp:taxon-name-part taxon-name-part-type="family">Melastomataceae</tp:taxon-name-part></tp:taxon-name>) from Taiwan.</article-title><source>Edinburgh Journal of Botany</source><volume>65</volume>(<issue>3</issue>): <fpage>393</fpage>–<lpage>405</lpage>. <ext-link xlink:href="10.1017/S0960428608005064" ext-link-type="doi" xlink:type="simple">https://doi.org/10.1017/S0960428608005064</ext-link></mixed-citation></ref><ref id="B8"><mixed-citation xmlns:xlink="http://www.w3.org/1999/xlink" xlink:type="simple"><person-group><name name-style="western"><surname>Dai</surname><given-names>JH</given-names></name><name name-style="western"><surname>Zhou</surname><given-names>RC</given-names></name><name name-style="western"><surname>Liu</surname><given-names>Y</given-names></name></person-group> (<year>2025</year>) Phylogeny, species delimitation, and biogeographical history of <italic><tp:taxon-name><tp:taxon-name-part taxon-name-part-type="genus">Bredia</tp:taxon-name-part></tp:taxon-name></italic>. Molecular Phylogenetics and Evolution 207: 108326. <ext-link xlink:href="10.1016/j.ympev.2025.108326" ext-link-type="doi" xlink:type="simple">https://doi.org/10.1016/j.ympev.2025.108326</ext-link></mixed-citation></ref></ref-list></tp:taxon-treatment>
