# Supplementary material for: ﻿New taxa and nomenclatural changes in Bredia (Sonerileae, Melastomataceae)
Source: PhytoKeys. 2025 Nov 6;266:1–31. doi: 10.3897/phytokeys.266.160564 (PMC12616277; doi:10.3897/phytokeys.266.160564)
Supplement: XML Treatment for Bredia jiuwanshanensis [file phytokeys.266.160564-treatment7.xml]

<!DOCTYPE tp:taxon-treatment
  PUBLIC "-//TaxonX//DTD Taxonomic Treatment Publishing DTD v0 20100105//EN" "tax-treatment-NSO.dtd">
<tp:taxon-treatment xmlns:tp="http://www.plazi.org/taxpub"><tp:treatment-meta><kwd-group><label>Taxon classification</label><kwd>
              <named-content content-type="kingdom">Plantae</named-content>
            </kwd><kwd>
              <named-content content-type="order">Myrtales</named-content>
            </kwd><kwd>
              <named-content content-type="family">Melastomataceae</named-content>
            </kwd></kwd-group><mixed-citation publication-type="journal"><person-group><name><surname>Dai</surname><given-names>Jin-Hong</given-names></name><name><surname>Zhong</surname><given-names>Zhe</given-names></name><name><surname>Zhou</surname><given-names>Ren-Chao</given-names></name><name><surname>Liu</surname><given-names>Ying</given-names></name></person-group><article-title>﻿New taxa and nomenclatural changes in <italic><tp:taxon-name><tp:taxon-name-part taxon-name-part-type="genus" reg="Bredia">Bredia</tp:taxon-name-part></tp:taxon-name></italic> (<tp:taxon-name><tp:taxon-name-part taxon-name-part-type="tribe">Sonerileae</tp:taxon-name-part></tp:taxon-name>, <tp:taxon-name><tp:taxon-name-part taxon-name-part-type="family">Melastomataceae</tp:taxon-name-part></tp:taxon-name>)</article-title><source>PhytoKeys</source><day>06</day><month>11</month><year>2025</year><volume>266</volume><fpage>1</fpage><lpage>31</lpage><pub-id pub-id-type="doi">10.3897/phytokeys.266.160564</pub-id></mixed-citation></tp:treatment-meta><tp:nomenclature><label>﻿</label><tp:taxon-name><object-id xmlns:xlink="http://www.w3.org/1999/xlink" content-type="arpha" xlink:type="simple">4F483294-3F89-595D-831A-9B5434EF3BE2</object-id>
            <tp:taxon-name-part taxon-name-part-type="genus" reg="Bredia">Bredia</tp:taxon-name-part>
            <tp:taxon-name-part taxon-name-part-type="species" reg="jiuwanshanensis">jiuwanshanensis</tp:taxon-name-part>
            <object-id xmlns:xlink="http://www.w3.org/1999/xlink" content-type="ipni" xlink:type="simple">urn:lsid:ipni.org:names:77371612-1</object-id>
          </tp:taxon-name><tp:taxon-authority>J.H.Dai &amp; Ying Liu</tp:taxon-authority><tp:taxon-status xmlns:xlink="http://www.w3.org/1999/xlink" xlink:type="simple">sp. nov.</tp:taxon-status><xref ref-type="fig" rid="F8">Figs 8</xref><xref ref-type="fig" rid="F9">, 9</xref><xref ref-type="fig" rid="F15">, 15C</xref><tp:nomenclature-citation-list><tp:nomenclature-citation><tp:taxon-name>
                <tp:taxon-name-part taxon-name-part-type="genus" reg="Phyllagathis"/>
                <tp:taxon-name-part taxon-name-part-type="species" reg="fordii"/>
              </tp:taxon-name><comment>= <tp:taxon-name><tp:taxon-name-part taxon-name-part-type="genus" reg="Phyllagathis">Phyllagathis</tp:taxon-name-part> <tp:taxon-name-part taxon-name-part-type="species" reg="fordii">fordii</tp:taxon-name-part> <tp:taxon-name-part taxon-name-part-type="infraspecific-rank">var.</tp:taxon-name-part> <tp:taxon-name-part taxon-name-part-type="variety" reg="micrantha">micrantha</tp:taxon-name-part></tp:taxon-name> C.Chen, Bull. Bot. Res., Harbin 4(3): 50. 1984, p. p., quoad specim. S.H.Chun 15828. </comment></tp:nomenclature-citation></tp:nomenclature-citation-list></tp:nomenclature><tp:treatment-sec sec-type="material" id="SECID0ERMAG"><title>Type.</title><p>China • Guangxi: Da-miao-shan County (now Rongshui County), Jiu-wan-shan, Shuang-he-gou, 750–1,200 m, 26 Jul 1958, <italic>S.H.Chun 15828</italic> [holotype: IBK! (IBK00127554); isotypes: HITBC! (HITBC011254), IBSC! (IBSC0223746), KUN! (KUN0156146), PE! (PE00782743)].</p><fig id="F8" position="float" orientation="portrait"><object-id xmlns:xlink="http://www.w3.org/1999/xlink" content-type="doi" xlink:type="simple">10.3897/phytokeys.266.160564.figure8</object-id><object-id xmlns:xlink="http://www.w3.org/1999/xlink" content-type="arpha" xlink:type="simple">60397D99-0BE2-5EDA-AABD-412BFA22A51C</object-id><label>Figure 8.</label><caption><p>Holotype of <italic><tp:taxon-name><tp:taxon-name-part taxon-name-part-type="genus" reg="Bredia">Bredia</tp:taxon-name-part> <tp:taxon-name-part taxon-name-part-type="species" reg="jiuwanshanensis">jiuwanshanensis</tp:taxon-name-part></tp:taxon-name></italic>, S.H.Chun 15828 (IBK00127554). Scale bar: 5 cm.</p></caption><graphic xmlns:xlink="http://www.w3.org/1999/xlink" xlink:href="phytokeys-266-001_article-160564__-g008.jpg" position="float" orientation="portrait" xlink:type="simple" id="oo_1459071.jpg"><uri content-type="original_file" xlink:type="simple">https://binary.pensoft.net/fig/1459071</uri></graphic></fig></tp:treatment-sec><tp:treatment-sec sec-type="diagnosis" id="SECID0ERNAG"><title>Diagnosis.</title><p>Most closely resembles <italic><tp:taxon-name><tp:taxon-name-part taxon-name-part-type="genus" reg="Bredia">B.</tp:taxon-name-part> <tp:taxon-name-part taxon-name-part-type="species" reg="micrantha">micrantha</tp:taxon-name-part></tp:taxon-name></italic> in the dense, spreading, uniseriate hairs on the stems, bending young inflorescence, and isomorphic stamens, but differs in posture (multi-branched vs. few branched), smaller (1.5–7 × 0.7–3.8 cm vs. 3.5–13 × 1.7–6.3 cm), thick papery (vs. submembranous to thin papery), elliptic to narrowly elliptic leaf blade (vs. more or less ovate) with obtuse or rounded base (vs. cordate), and acute apex (vs. acuminate), and purple anthers and yellow connectives at anther base (vs. both cream).</p><fig id="F9" position="float" orientation="portrait"><object-id xmlns:xlink="http://www.w3.org/1999/xlink" content-type="doi" xlink:type="simple">10.3897/phytokeys.266.160564.figure9</object-id><object-id xmlns:xlink="http://www.w3.org/1999/xlink" content-type="arpha" xlink:type="simple">917906D0-ED80-5B02-9278-F76153B8BA81</object-id><label>Figure 9.</label><caption><p><italic><tp:taxon-name><tp:taxon-name-part taxon-name-part-type="genus" reg="Bredia">Bredia</tp:taxon-name-part> <tp:taxon-name-part taxon-name-part-type="species" reg="jiuwanshanensis">jiuwanshanensis</tp:taxon-name-part></tp:taxon-name></italic>, all from J.H.Dai and Y.Liu 880 (A, PE, SYS). A. Habit; B. Indumentum on a branchlet; C. Leaf morphology; D. A flowering branch; E. An inflorescence; F. Longitudinal section of a flower; G. Longitudinal section of a young capsule. Scale bars: 5 mm (F); 3 mm (G).</p></caption><graphic xmlns:xlink="http://www.w3.org/1999/xlink" xlink:href="phytokeys-266-001_article-160564__-g009.jpg" position="float" orientation="portrait" xlink:type="simple" id="oo_1459072.jpg"><uri content-type="original_file" xlink:type="simple">https://binary.pensoft.net/fig/1459072</uri></graphic></fig></tp:treatment-sec><tp:treatment-sec sec-type="description" id="SECID0E1OAG"><title>Description.</title><p>Shrubs to 20 cm tall. Stems prostrate in lower parts and ascending/erect in upper parts, many-branched, terete; branchlets densely pubescent with 0.5 mm long, spreading, uniseriate hairs and multiseriate glandular hairs. Leaves opposite, equal to unequal; petiole 0.4–2.2 cm long, densely pubescent as branchlets; leaf blade elliptic, oblong-elliptic, or narrowly elliptic, 1.5–7 × 0.7–3.8 cm, thick papery, secondary veins 3 on each side of midvein, adaxial surface green to purplish dark green, puberulent with bent uniseriate hairs and ca. 0.2 mm long multiseriate setas, abaxial surface purplish-red, pubescent as branchlets, densely so along veins, base rounded, rarely truncate, margin ciliate and inconspicuously serrulate with each tooth having a terminal seta, apex acute. Inflorescence a terminal cyme, bending downwards when young, 1–3-flowered; peduncle 0.5–1.5 cm long, densely pubescent as branchlets. Flowers bisexual, radial but androecium slightly bilateral, 4-merous, pedicle, hypanthium and calyx lobes densely pubescent with 0.3–1 mm long hairs; pedicel 0.5–1.2 cm long; hypanthium yellowish-green, funnel-shaped, 5–6 × 3–4 mm; calyx lobes 4, narrowly triangular, 2–3 × 0.5 mm; petals 4, purplish-red, ovate, ca. 9 × 7 mm, puberulent with uniseriate hairs at the margin and along midvein on the abaxial surface, apex oblique, short acuminate; stamens 8 in two whorls, isomorphic, equal in length, filaments ca. 7 mm long, bent with the anthers to one side of the flower, anthers lanceolate, slightly curved, ca. 6 mm long, purplish-pink, connective forming 2 yellowish cream ventral lobes and a dorsal short spur of the same color; ovary ca. 4 mm long, 2/3 as long as the hypanthium (crown excluded), half inferior, locules 4, apex with membranous crown, crown margin ciliate with red glandular hairs; style ca. 1.4 cm long, basally puberulous. Capsule ca. 7 × 6 mm, funnel-shaped, with enlarged apical crown; placentation axial, placentas non-thready. Seeds numerous, cuneate.</p></tp:treatment-sec><tp:treatment-sec sec-type="phenology" id="SECID0E6OAG"><title>Phenology.</title><p>Flowering late July to August, fruiting September.</p></tp:treatment-sec><tp:treatment-sec sec-type="etymology" id="SECID0EEPAG"><title>Etymology.</title><p>The specific epithet refers to the type locality of the new species, Jiu-wan-shan Nature Reserve.</p></tp:treatment-sec><tp:treatment-sec sec-type="distribution" id="SECID0EJPAG"><title>Distribution.</title><p><italic><tp:taxon-name><tp:taxon-name-part taxon-name-part-type="genus" reg="Bredia">Bredia</tp:taxon-name-part> <tp:taxon-name-part taxon-name-part-type="species" reg="jiuwanshanensis">jiuwanshanensis</tp:taxon-name-part></tp:taxon-name></italic> is only known from Jiu-wan-shan Nature Reserve in Rongshui County, northern Guangxi, China, occupying moist soil slopes in forests or along forest margin.</p></tp:treatment-sec><tp:treatment-sec sec-type="Additional specimen examined" id="SECID0E1PAG"><title>Additional specimen examined.</title><p><bold>China. Guangxi Province</bold>: • Rongshui County, Jiu-wan-shan Nature Reserve, Yang-mei-ao, Jiu-ren station, Bai-yan-shan, along forest margin and on soil slopes in forests, 1,400 m, 24 Jul 2021, J.H.Dai and Y.Liu 880 (A, PE, SYS).</p></tp:treatment-sec><tp:treatment-sec><!--Section generated to contain objects referenced in tp:taxon-treatment.--><fig id="F15" position="float" orientation="portrait"><object-id xmlns:xlink="http://www.w3.org/1999/xlink" content-type="doi" xlink:type="simple">10.3897/phytokeys.266.160564.figure15</object-id><object-id xmlns:xlink="http://www.w3.org/1999/xlink" content-type="arpha" xlink:type="simple">2E3A4C53-033C-59D7-81B2-61153CB0A0EE</object-id><label>Figure 15.</label><caption><p>Distribution of the species discussed. A. <italic><tp:taxon-name><tp:taxon-name-part taxon-name-part-type="genus" reg="Bredia">B.</tp:taxon-name-part> <tp:taxon-name-part taxon-name-part-type="species" reg="cordata">cordata</tp:taxon-name-part></tp:taxon-name></italic>; B. <italic><tp:taxon-name><tp:taxon-name-part taxon-name-part-type="genus" reg="Bredia">B.</tp:taxon-name-part> <tp:taxon-name-part taxon-name-part-type="species" reg="esquirolii">esquirolii</tp:taxon-name-part></tp:taxon-name></italic> and <italic><tp:taxon-name><tp:taxon-name-part taxon-name-part-type="genus" reg="Bredia">B.</tp:taxon-name-part> <tp:taxon-name-part taxon-name-part-type="species" reg="macrophylla">macrophylla</tp:taxon-name-part></tp:taxon-name></italic>; C. <italic><tp:taxon-name><tp:taxon-name-part taxon-name-part-type="genus" reg="Bredia">B.</tp:taxon-name-part> <tp:taxon-name-part taxon-name-part-type="species" reg="fordii">fordii</tp:taxon-name-part></tp:taxon-name></italic>, <italic><tp:taxon-name><tp:taxon-name-part taxon-name-part-type="genus" reg="Bredia">B.</tp:taxon-name-part> <tp:taxon-name-part taxon-name-part-type="species" reg="micrantha">micrantha</tp:taxon-name-part></tp:taxon-name></italic>, and <italic><tp:taxon-name><tp:taxon-name-part taxon-name-part-type="genus" reg="Bredia">B.</tp:taxon-name-part> <tp:taxon-name-part taxon-name-part-type="species" reg="jiuwanshanensis">jiuwanshanensis</tp:taxon-name-part></tp:taxon-name></italic>; D. <italic><tp:taxon-name><tp:taxon-name-part taxon-name-part-type="genus" reg="Bredia">B.</tp:taxon-name-part> <tp:taxon-name-part taxon-name-part-type="species" reg="pingshanensis">pingshanensis</tp:taxon-name-part></tp:taxon-name></italic>, <italic><tp:taxon-name><tp:taxon-name-part taxon-name-part-type="genus" reg="Bredia">B.</tp:taxon-name-part> <tp:taxon-name-part taxon-name-part-type="species" reg="yunnanensis">yunnanensis</tp:taxon-name-part></tp:taxon-name></italic>, and <italic><tp:taxon-name><tp:taxon-name-part taxon-name-part-type="genus" reg="Bredia">B.</tp:taxon-name-part> <tp:taxon-name-part taxon-name-part-type="species" reg="tuberculata">tuberculata</tp:taxon-name-part></tp:taxon-name></italic>.</p></caption><graphic xmlns:xlink="http://www.w3.org/1999/xlink" xlink:href="phytokeys-266-001_article-160564__-g015.jpg" position="float" orientation="portrait" xlink:type="simple" id="oo_1459078.jpg"><uri content-type="original_file" xlink:type="simple">https://binary.pensoft.net/fig/1459078</uri></graphic></fig></tp:treatment-sec></tp:taxon-treatment>
