# Supplementary material for: ﻿New taxa and nomenclatural changes in Bredia (Sonerileae, Melastomataceae)
Source: PhytoKeys. 2025 Nov 6;266:1–31. doi: 10.3897/phytokeys.266.160564 (PMC12616277; doi:10.3897/phytokeys.266.160564)
Supplement: XML Treatment for Bredia macrophylla [file phytokeys.266.160564-treatment8.xml]

<!DOCTYPE tp:taxon-treatment
  PUBLIC "-//TaxonX//DTD Taxonomic Treatment Publishing DTD v0 20100105//EN" "tax-treatment-NSO.dtd">
<tp:taxon-treatment xmlns:tp="http://www.plazi.org/taxpub"><tp:treatment-meta><kwd-group><label>Taxon classification</label><kwd>
              <named-content content-type="kingdom">Plantae</named-content>
            </kwd><kwd>
              <named-content content-type="order">Myrtales</named-content>
            </kwd><kwd>
              <named-content content-type="family">Melastomataceae</named-content>
            </kwd></kwd-group><mixed-citation publication-type="journal"><person-group><name><surname>Dai</surname><given-names>Jin-Hong</given-names></name><name><surname>Zhong</surname><given-names>Zhe</given-names></name><name><surname>Zhou</surname><given-names>Ren-Chao</given-names></name><name><surname>Liu</surname><given-names>Ying</given-names></name></person-group><article-title>﻿New taxa and nomenclatural changes in <italic><tp:taxon-name><tp:taxon-name-part taxon-name-part-type="genus" reg="Bredia">Bredia</tp:taxon-name-part></tp:taxon-name></italic> (<tp:taxon-name><tp:taxon-name-part taxon-name-part-type="tribe">Sonerileae</tp:taxon-name-part></tp:taxon-name>, <tp:taxon-name><tp:taxon-name-part taxon-name-part-type="family">Melastomataceae</tp:taxon-name-part></tp:taxon-name>)</article-title><source>PhytoKeys</source><day>06</day><month>11</month><year>2025</year><volume>266</volume><fpage>1</fpage><lpage>31</lpage><pub-id pub-id-type="doi">10.3897/phytokeys.266.160564</pub-id></mixed-citation></tp:treatment-meta><tp:nomenclature><label>﻿</label><tp:taxon-name><object-id xmlns:xlink="http://www.w3.org/1999/xlink" content-type="arpha" xlink:type="simple">48F49EC5-8B3B-55D5-9072-AAF97A56FFD8</object-id>
            <tp:taxon-name-part taxon-name-part-type="genus" reg="Bredia">Bredia</tp:taxon-name-part>
            <tp:taxon-name-part taxon-name-part-type="species" reg="macrophylla">macrophylla</tp:taxon-name-part>
            <object-id xmlns:xlink="http://www.w3.org/1999/xlink" content-type="ipni" xlink:type="simple">urn:lsid:ipni.org:names:77371613-1</object-id>
          </tp:taxon-name><tp:taxon-authority>J.H.Dai &amp; Ying Liu</tp:taxon-authority><tp:taxon-status xmlns:xlink="http://www.w3.org/1999/xlink" xlink:type="simple">sp. nov.</tp:taxon-status><xref ref-type="fig" rid="F10">Figs 10</xref><xref ref-type="fig" rid="F11">, 11</xref><xref ref-type="fig" rid="F15">, 15B</xref><tp:nomenclature-citation-list><tp:nomenclature-citation><tp:taxon-name>
                <tp:taxon-name-part taxon-name-part-type="genus" reg="Bredia"/>
                <tp:taxon-name-part taxon-name-part-type="species" reg="longiradiosa"/>
              </tp:taxon-name><comment>= <tp:taxon-name><tp:taxon-name-part taxon-name-part-type="genus" reg="Bredia">Bredia</tp:taxon-name-part> <tp:taxon-name-part taxon-name-part-type="species" reg="longiradiosa">longiradiosa</tp:taxon-name-part></tp:taxon-name> C.Chen, Fl. Yunnan. 2: 105, 1979, nom. inval., p. p., excl. pl. Guizhou. </comment></tp:nomenclature-citation><tp:nomenclature-citation><tp:taxon-name>
                <tp:taxon-name-part taxon-name-part-type="genus" reg="Phyllagathis"/>
                <tp:taxon-name-part taxon-name-part-type="species" reg="longiradiosa"/>
              </tp:taxon-name><comment>= <tp:taxon-name><tp:taxon-name-part taxon-name-part-type="genus" reg="Phyllagathis">Phyllagathis</tp:taxon-name-part> <tp:taxon-name-part taxon-name-part-type="species" reg="longiradiosa">longiradiosa</tp:taxon-name-part></tp:taxon-name> C.Chen, Bull. Bot. Res., Harbin 4(3): 51. 1984, p. p., excl. pl. Guizhou. </comment></tp:nomenclature-citation></tp:nomenclature-citation-list></tp:nomenclature><tp:treatment-sec sec-type="material" id="SECID0ETSAG"><title>Type.</title><p>China • Guangxi: Napo County, Baidu Town, Nonghua Village, ca. 1,000 m, 10 Jun 1982, <italic>D.Fang et al. 25314</italic> [holotype: GXMI! (GXMI052006); isotype: GXMI! (GXMI052007)].</p><fig id="F10" position="float" orientation="portrait"><object-id xmlns:xlink="http://www.w3.org/1999/xlink" content-type="doi" xlink:type="simple">10.3897/phytokeys.266.160564.figure10</object-id><object-id xmlns:xlink="http://www.w3.org/1999/xlink" content-type="arpha" xlink:type="simple">960DF321-F30F-5724-A231-0C4153363249</object-id><label>Figure 10.</label><caption><p>Holotype of <italic><tp:taxon-name><tp:taxon-name-part taxon-name-part-type="genus" reg="Bredia">Bredia</tp:taxon-name-part> <tp:taxon-name-part taxon-name-part-type="species" reg="macrophylla">macrophylla</tp:taxon-name-part></tp:taxon-name></italic>, D.Fang et al. 25314 (GXMI052006). Scale bar: 5 cm.</p></caption><graphic xmlns:xlink="http://www.w3.org/1999/xlink" xlink:href="phytokeys-266-001_article-160564__-g010.jpg" position="float" orientation="portrait" xlink:type="simple" id="oo_1459073.jpg"><uri content-type="original_file" xlink:type="simple">https://binary.pensoft.net/fig/1459073</uri></graphic></fig></tp:treatment-sec><tp:treatment-sec sec-type="diagnosis" id="SECID0ETTAG"><title>Diagnosis.</title><p>Most closely resembles <italic><tp:taxon-name><tp:taxon-name-part taxon-name-part-type="genus" reg="Bredia">B.</tp:taxon-name-part> <tp:taxon-name-part taxon-name-part-type="species" reg="esquirolii">esquirolii</tp:taxon-name-part></tp:taxon-name></italic> in habitat preference, leaf shape, umbellate inflorescence, villous hypanthium, broadly ovate to semiorbicular calyx lobes, and isomorphic stamens, but is readily distinguished by larger plant size (30–100 cm vs. 20–40 cm tall), larger leaves (7–23 × 5.5–13 cm vs. 3.5–9 × 1.5–6 cm), the lack of yellow glandular hairs on the abaxial leaf surface, geniculate anthers (vs. slightly curved), and yellow connectives (vs. white to light purple).</p><fig id="F11" position="float" orientation="portrait"><object-id xmlns:xlink="http://www.w3.org/1999/xlink" content-type="doi" xlink:type="simple">10.3897/phytokeys.266.160564.figure11</object-id><object-id xmlns:xlink="http://www.w3.org/1999/xlink" content-type="arpha" xlink:type="simple">587E2B11-6286-529C-8999-513CD8611BA1</object-id><label>Figure 11.</label><caption><p><tp:taxon-name><tp:taxon-name-part taxon-name-part-type="genus" reg="Bredia">Bredia</tp:taxon-name-part> <tp:taxon-name-part taxon-name-part-type="species" reg="macrophylla">macrophylla</tp:taxon-name-part> <tp:taxon-name-part taxon-name-part-type="infraspecific-rank">var.</tp:taxon-name-part> <tp:taxon-name-part taxon-name-part-type="variety" reg="macrophylla">macrophylla</tp:taxon-name-part></tp:taxon-name> (A–G) and <tp:taxon-name><tp:taxon-name-part taxon-name-part-type="genus" reg="Bredia">B.</tp:taxon-name-part> <tp:taxon-name-part taxon-name-part-type="species" reg="macrophylla">macrophylla</tp:taxon-name-part> <tp:taxon-name-part taxon-name-part-type="infraspecific-rank">var.</tp:taxon-name-part> <tp:taxon-name-part taxon-name-part-type="variety" reg="pulchella">pulchella</tp:taxon-name-part></tp:taxon-name> (H–J). A, B, H. Habit; C, I. Branchlets; D. Leaf morphology; E, J. Inflorescences; F. Top view (left) and longitudinal section (right) of a flower; G. Young capsules. Photographs H and J by Hua-Fei Cen. Scale bar: 1 cm (F).</p></caption><graphic xmlns:xlink="http://www.w3.org/1999/xlink" xlink:href="phytokeys-266-001_article-160564__-g011.jpg" position="float" orientation="portrait" xlink:type="simple" id="oo_1459074.jpg"><uri content-type="original_file" xlink:type="simple">https://binary.pensoft.net/fig/1459074</uri></graphic></fig></tp:treatment-sec><tp:treatment-sec sec-type="description" id="SECID0ETVAG"><title>Description.</title><p>Herbs or shrubs, 30–100 cm tall. Stems erect, sometimes prostrate in lower parts, terete or 4-sided; branchlets near succulent, sparsely villous with multiseriate hairs or glabrescent, sparsely puberulent with bent uniseriate hairs. Leaves opposite; petiole 3–12 cm long, indumentum same as branchlets; leaf blade broadly ovate to subelliptic, 7–23 × 5.5–13 cm, submembranous to papery, secondary veins 3 on each side of midvein, adaxial surface green to purplish dark green, abaxial surface pale green to purplish-red, with bent uniseriate hairs and sparse multiseriate setas when young on both sides, base cordate to obtuse, margin denticulate to subentire and ciliate, apex short acuminate. Inflorescence terminal, umbellate, rarely cymose paniculate, 3–20-flowered; peduncle 2–5 cm long. Flowers bisexual, radial but androecium slightly bilateral, 4-merous; pedicel 0.5–1.2 cm long; hypanthium yellowish-green, funnel-shaped, ca. 1 cm long, villous with multiseriate hairs with inflate bases; calyx lobes 4, broadly ovate to semiorbicular; petals 4, purplish-red, ovate, ca. 7 × 9 mm, petal margin undulate, apex oblique; stamens 8 in two whorls, isomorphic, equal in length, filaments ca. 7 mm long, bent with the anthers to one side of the flower, anthers lanceolate, geniculate, ca. 10 mm long, purplish-pink, connective forming 2 yellow ventral lobes and a dorsal short spur of the same color; ovary ca. 5 mm long (crown excluded), half inferior, locules 4, apex with membranous crown, crown margin denticulate; style ca. 1.5 cm long, basally puberulous. Capsule funnel-shaped, with enlarged apical crown; placentation axial, placentas non-thready. Seeds numerous, cuneate.</p></tp:treatment-sec><tp:treatment-sec sec-type="phenology" id="SECID0EYVAG"><title>Phenology.</title><p>Flowering April to June, fruiting July to August.</p></tp:treatment-sec><tp:treatment-sec sec-type="etymology" id="SECID0E4VAG"><title>Etymology.</title><p>The specific epithet refers to the large leaves of the species.</p></tp:treatment-sec><tp:treatment-sec sec-type="distribution" id="SECID0ECWAG"><title>Distribution.</title><p><italic><tp:taxon-name><tp:taxon-name-part taxon-name-part-type="genus" reg="Bredia">Bredia</tp:taxon-name-part> <tp:taxon-name-part taxon-name-part-type="species" reg="macrophylla">macrophylla</tp:taxon-name-part></tp:taxon-name></italic> is known from limestone areas in southwestern Guangxi and southeastern Yunnan, China, occupying moist habitats in forest or at forest margin at 180–1,200 m.</p></tp:treatment-sec><tp:treatment-sec sec-type="Additional specimen examined" id="SECID0ETWAG"><title>Additional specimen examined.</title><p><bold>China. Guangxi Province</bold>: • Chongzuo City, Y.D.Peng et al. 451402150915003LY (GXMG); • Daxin County, B.Y.Huang and R.C.Wei 451424150411033LY (GXMG); • Jingxi County, H.Z.Lv et al. 451025130315051LY (GXMG); • Longzhou County, CHN Herb. Guangxi Exped. 2760 (PE), P.X.Tan 57403 (IBSC), H.C.Li 40280 (IBK, IBSC), S.C.Chen 13294 (KUN), Deng et al. GXIBDT011B03 (KUN), Y.Liu 484 (SYS); • Napo County, CHN Herb. Guangxi Exped. 1615 (PE), 4148 (PE), D.Fang et al. 25032 (PE), S.P.Ko 55878 (IBSC, PE), D.X.Nong et al. 451026141012030LY (GXMG), 451026150528015LY (GXMG). <bold>Yunnan Province</bold>: • Hekou County, Y.M.Sui et al. 20907 (KUN), Y.Liu 730 (SYS); • Maguan County, C.J.Zhao 307 (HITB); • Malipo County, C.W.Wang 86169 (PE).</p></tp:treatment-sec><tp:treatment-sec><!--Section generated to contain objects referenced in tp:taxon-treatment.--><fig id="F15" position="float" orientation="portrait"><object-id xmlns:xlink="http://www.w3.org/1999/xlink" content-type="doi" xlink:type="simple">10.3897/phytokeys.266.160564.figure15</object-id><object-id xmlns:xlink="http://www.w3.org/1999/xlink" content-type="arpha" xlink:type="simple">2E3A4C53-033C-59D7-81B2-61153CB0A0EE</object-id><label>Figure 15.</label><caption><p>Distribution of the species discussed. A. <italic><tp:taxon-name><tp:taxon-name-part taxon-name-part-type="genus" reg="Bredia">B.</tp:taxon-name-part> <tp:taxon-name-part taxon-name-part-type="species" reg="cordata">cordata</tp:taxon-name-part></tp:taxon-name></italic>; B. <italic><tp:taxon-name><tp:taxon-name-part taxon-name-part-type="genus" reg="Bredia">B.</tp:taxon-name-part> <tp:taxon-name-part taxon-name-part-type="species" reg="esquirolii">esquirolii</tp:taxon-name-part></tp:taxon-name></italic> and <italic><tp:taxon-name><tp:taxon-name-part taxon-name-part-type="genus" reg="Bredia">B.</tp:taxon-name-part> <tp:taxon-name-part taxon-name-part-type="species" reg="macrophylla">macrophylla</tp:taxon-name-part></tp:taxon-name></italic>; C. <italic><tp:taxon-name><tp:taxon-name-part taxon-name-part-type="genus" reg="Bredia">B.</tp:taxon-name-part> <tp:taxon-name-part taxon-name-part-type="species" reg="fordii">fordii</tp:taxon-name-part></tp:taxon-name></italic>, <italic><tp:taxon-name><tp:taxon-name-part taxon-name-part-type="genus" reg="Bredia">B.</tp:taxon-name-part> <tp:taxon-name-part taxon-name-part-type="species" reg="micrantha">micrantha</tp:taxon-name-part></tp:taxon-name></italic>, and <italic><tp:taxon-name><tp:taxon-name-part taxon-name-part-type="genus" reg="Bredia">B.</tp:taxon-name-part> <tp:taxon-name-part taxon-name-part-type="species" reg="jiuwanshanensis">jiuwanshanensis</tp:taxon-name-part></tp:taxon-name></italic>; D. <italic><tp:taxon-name><tp:taxon-name-part taxon-name-part-type="genus" reg="Bredia">B.</tp:taxon-name-part> <tp:taxon-name-part taxon-name-part-type="species" reg="pingshanensis">pingshanensis</tp:taxon-name-part></tp:taxon-name></italic>, <italic><tp:taxon-name><tp:taxon-name-part taxon-name-part-type="genus" reg="Bredia">B.</tp:taxon-name-part> <tp:taxon-name-part taxon-name-part-type="species" reg="yunnanensis">yunnanensis</tp:taxon-name-part></tp:taxon-name></italic>, and <italic><tp:taxon-name><tp:taxon-name-part taxon-name-part-type="genus" reg="Bredia">B.</tp:taxon-name-part> <tp:taxon-name-part taxon-name-part-type="species" reg="tuberculata">tuberculata</tp:taxon-name-part></tp:taxon-name></italic>.</p></caption><graphic xmlns:xlink="http://www.w3.org/1999/xlink" xlink:href="phytokeys-266-001_article-160564__-g015.jpg" position="float" orientation="portrait" xlink:type="simple" id="oo_1459078.jpg"><uri content-type="original_file" xlink:type="simple">https://binary.pensoft.net/fig/1459078</uri></graphic></fig></tp:treatment-sec></tp:taxon-treatment>
