# Supplementary material for: ﻿New taxa and nomenclatural changes in Bredia (Sonerileae, Melastomataceae)
Source: PhytoKeys. 2025 Nov 6;266:1–31. doi: 10.3897/phytokeys.266.160564 (PMC12616277; doi:10.3897/phytokeys.266.160564)
Supplement: XML Treatment for Bredia macrophylla var. pulchella [file phytokeys.266.160564-treatment9.xml]

<!DOCTYPE tp:taxon-treatment
  PUBLIC "-//TaxonX//DTD Taxonomic Treatment Publishing DTD v0 20100105//EN" "tax-treatment-NSO.dtd">
<tp:taxon-treatment xmlns:tp="http://www.plazi.org/taxpub"><tp:treatment-meta><kwd-group><label>Taxon classification</label><kwd>
              <named-content content-type="kingdom">Plantae</named-content>
            </kwd><kwd>
              <named-content content-type="order">Myrtales</named-content>
            </kwd><kwd>
              <named-content content-type="family">Melastomataceae</named-content>
            </kwd></kwd-group><mixed-citation publication-type="journal"><person-group><name><surname>Dai</surname><given-names>Jin-Hong</given-names></name><name><surname>Zhong</surname><given-names>Zhe</given-names></name><name><surname>Zhou</surname><given-names>Ren-Chao</given-names></name><name><surname>Liu</surname><given-names>Ying</given-names></name></person-group><article-title>﻿New taxa and nomenclatural changes in <italic><tp:taxon-name><tp:taxon-name-part taxon-name-part-type="genus" reg="Bredia">Bredia</tp:taxon-name-part></tp:taxon-name></italic> (<tp:taxon-name><tp:taxon-name-part taxon-name-part-type="tribe">Sonerileae</tp:taxon-name-part></tp:taxon-name>, <tp:taxon-name><tp:taxon-name-part taxon-name-part-type="family">Melastomataceae</tp:taxon-name-part></tp:taxon-name>)</article-title><source>PhytoKeys</source><day>06</day><month>11</month><year>2025</year><volume>266</volume><fpage>1</fpage><lpage>31</lpage><pub-id pub-id-type="doi">10.3897/phytokeys.266.160564</pub-id></mixed-citation></tp:treatment-meta><tp:nomenclature><label>﻿</label><tp:taxon-name><object-id xmlns:xlink="http://www.w3.org/1999/xlink" content-type="arpha" xlink:type="simple">18D67109-AF88-5DF2-A8B8-83D7EC93BA20</object-id>
            <tp:taxon-name-part taxon-name-part-type="genus" reg="Bredia">Bredia</tp:taxon-name-part>
            <tp:taxon-name-part taxon-name-part-type="species" reg="macrophylla">macrophylla</tp:taxon-name-part>
            <tp:taxon-name-part taxon-name-part-type="infraspecific-rank">var.</tp:taxon-name-part>
            <tp:taxon-name-part taxon-name-part-type="variety" reg="pulchella">pulchella</tp:taxon-name-part>
            <object-id xmlns:xlink="http://www.w3.org/1999/xlink" content-type="ipni" xlink:type="simple">urn:lsid:ipni.org:names:77371614-1</object-id>
          </tp:taxon-name><tp:taxon-authority>(C.Chen) J.H.Dai &amp; Ying Liu</tp:taxon-authority><tp:taxon-status xmlns:xlink="http://www.w3.org/1999/xlink" xlink:type="simple">comb. nov.</tp:taxon-status><tp:nomenclature-citation-list><tp:nomenclature-citation><tp:taxon-name>
                <tp:taxon-name-part taxon-name-part-type="genus" reg="Phyllagathis"/>
                <tp:taxon-name-part taxon-name-part-type="species" reg="longiradiosa"/>
              </tp:taxon-name><comment>≡ <tp:taxon-name><tp:taxon-name-part taxon-name-part-type="genus" reg="Phyllagathis">Phyllagathis</tp:taxon-name-part> <tp:taxon-name-part taxon-name-part-type="species" reg="longiradiosa">longiradiosa</tp:taxon-name-part> <tp:taxon-name-part taxon-name-part-type="infraspecific-rank">var.</tp:taxon-name-part> <tp:taxon-name-part taxon-name-part-type="variety" reg="pulchella">pulchella</tp:taxon-name-part></tp:taxon-name> C.Chen, Bull. Bot. Res., Harbin 4(3): 52. 1984 (Basionym). Type: China. Guangxi: Longjin, 4 May 1959, F.F.Huang 3596 (holotype: GXMI! [GXMI050237]). ≡ <tp:taxon-name><tp:taxon-name-part taxon-name-part-type="genus" reg="Bredia">Bredia</tp:taxon-name-part> <tp:taxon-name-part taxon-name-part-type="species" reg="longiradiosa">longiradiosa</tp:taxon-name-part> <tp:taxon-name-part taxon-name-part-type="infraspecific-rank">var.</tp:taxon-name-part> <tp:taxon-name-part taxon-name-part-type="variety" reg="pulchella">pulchella</tp:taxon-name-part></tp:taxon-name> (C.Chen) R.Zhou &amp; Ying Liu, PhytoKeys 127: 146. 2019. </comment></tp:nomenclature-citation></tp:nomenclature-citation-list></tp:nomenclature><tp:treatment-sec sec-type="notes" id="SECID0ETZAG"><title>Notes.</title><p><tp:taxon-name><tp:taxon-name-part taxon-name-part-type="genus" reg="Bredia">Bredia</tp:taxon-name-part> <tp:taxon-name-part taxon-name-part-type="species" reg="macrophylla">macrophylla</tp:taxon-name-part> <tp:taxon-name-part taxon-name-part-type="infraspecific-rank">var.</tp:taxon-name-part> <tp:taxon-name-part taxon-name-part-type="variety" reg="pulchella">pulchella</tp:taxon-name-part></tp:taxon-name> differs from <tp:taxon-name><tp:taxon-name-part taxon-name-part-type="genus" reg="Bredia">B.</tp:taxon-name-part> <tp:taxon-name-part taxon-name-part-type="species" reg="macrophylla">macrophylla</tp:taxon-name-part> <tp:taxon-name-part taxon-name-part-type="infraspecific-rank">var.</tp:taxon-name-part> <tp:taxon-name-part taxon-name-part-type="variety" reg="macrophylla">macrophylla</tp:taxon-name-part></tp:taxon-name> in the stem, leaf petioles, and hypanthium only puberulent (vs. villous with multiseriate hairs), without multiseriate hairs with inflate bases.</p></tp:treatment-sec><tp:treatment-sec sec-type="Additional specimen examined" id="SECID0E21AG"><title>Additional specimen examined.</title><p><bold>China. Guangxi Province</bold>: • Daxin County, CHN Herb. Guangxi Exped. 0390 (PE), J.J.Wang 04220 (GXMI); • Jingxi County, H.Wang 6676 (PE); • Longzhou County, CHN Herb. Guangxi Exped. 0582 (PE), 0984 (PE), S.K.Li 200501 (IBK, IBSC), P.X.Tan 57212 (IBSC), S.C.Chen 13933 (HIBT, IBK, IBSC), Nonggang Exped. 10262 (IBK), 20407 (GXMI, IBK), Y.Liu and Y.S.Huang Y2372 (IBK), F.S.Huang 3596 (GXMI), J.Y.Luo and J.X.Ling 76256 (GXMI), Longzhou Med. Exped. 0331 (GXMI).</p></tp:treatment-sec></tp:taxon-treatment>
