# Supplementary material for: ﻿New taxa and nomenclatural changes in Bredia (Sonerileae, Melastomataceae)
Source: PhytoKeys. 2025 Nov 6;266:1–31. doi: 10.3897/phytokeys.266.160564 (PMC12616277; doi:10.3897/phytokeys.266.160564)
Supplement: Supplementary material 1 — Source of materials studied [file phytokeys-266-001_article-160564__-s001.xlsx]

## Sheet: Table S1
Table S1. Source of materials studied. The voucher of accessions with possible hybrid origin are followed by asterisks.
Taxon	Name after revision	Locality	Voucher	Sample size
Blastus cochinchinensis Lour.		Fengkai, Guandong, China	Y. Liu 446 (SYS)	1
Bredia bullata J.H.Dai & Ying Liu		Malipo, Yunnan, China	Y. Liu 849 (SYS)	1
Bredia changii W.Y.Zhao, X.H.Zhan & W.B.Liao		Chongyi, Jiangxi, China	Y. Liu 548 (SYS)	1
Bredia dulanica C.L.Yeh, S.W.Chung & T.C.Hsu	Bredia hirsuta Blume	Dulanshan, Taidong, Taiwan	Y. Liu 565 (SYS)	1
Bredia enchengensis J.H.Dai, Yan Liu & S.Y.Nong		Daxin, Guangxi, China	Y. Liu 851 (SYS)	1
Bredia esquirolii (H.Lév.) Lauener	Bredia cordata H.L.Li	Chishui, Guizhou, China	Y. Liu 587 (SYS)	1
Bredia esquirolii (H.Lév.) Lauener	Bredia cordata H.L.Li	Chishui, Guizhou, China	Y. Liu 774 (SYS)	4
Bredia esquirolii (H.Lév.) Lauener	Bredia cordata H.L.Li	Xuyong, Sichuan, China	Y. Liu 763 (SYS)	5
Bredia esquirolii (H.Lév.) Lauener	Bredia cordata H.L.Li	Leshan, Sichuan, China	Y. Liu 580 (SYS)	1
Bredia esquirolii (H.Lév.) Lauener	Bredia cordata H.L.Li	Leshan, Sichuan, China	Y. Liu 756 (SYS)	5
Bredia esquirolii (H.Lév.) Lauener	Bredia cordata H.L.Li	Chongqing, China	Y. Liu 769 (SYS)	5
Bredia esquirolii (H.Lév.) Lauener	Bredia cordata H.L.Li	Chongqing, China	Y. Liu 770 (SYS)	5
Bredia esquirolii var. cordata (H.L.Li) C.Chen	Bredia cordata H.L.Li	Ya'an, Sichuan, China	Y. Liu 749 (SYS)	5
Bredia fordii (Hance) Diels		Fengkai, Guangdong, China	Y. Liu 444 (SYS)	1
Bredia fordii (Hance) Diels		Xinyi, Guangdong, China	Y. Liu 776 (SYS)	5
Bredia fordii (Hance) Diels		Jinxiu, Guangxi, China	Y. Liu 739 (SYS)	5
Bredia fordii (Hance) Diels		Libo, Guizhou, China	Y. Liu 742 (SYS)	5
Bredia fordii (Hance) Diels		Libo, Guizhou, China	Y. Liu 874 (SYS)	3
Bredia fordii (Hance) Diels		Longsheng, Guangxi, China	Y. Liu 856 (SYS)	5
Bredia fordii (Hance) Diels		Cangwu, Guangxi, China	Y. Liu 871 (SYS)*	5
Bredia fordii var. micrantha (C.Chen) R.Zhou & Ying Liu	Bredia micrantha (C.Chen) J.H.Dai & Ying Liu	Dushan, Guizhou, China	Y. Liu 745 (SYS)	5
Bredia fordii var. micrantha (C.Chen) R.Zhou & Ying Liu	Bredia jiuwanshanensis J.H.Dai & Ying Liu	Rongshui, Guangxi, China	Y. Liu 880 (SYS)	5
Bredia gibba Ohwi		Pingdong, Taiwan	Y. Liu 566 (SYS)	1
Bredia gracilis (Hand.-Mazz.) Diels		Wugang, Hunan, China	Y. Liu 457 (SYS)	1
Bredia guidongensis (K.M.Liu & J.Tian) R.Zhou & Ying Liu		Guidong, Hunan, China	Y. Liu 472 (SYS)	1
Bredia hirsuta Blume		Taidong, Taiwan	Y. Liu 563 (SYS)	1
Bredia hirsuta Blume		Komi, Iriomote, Japan	Y. Liu 632 (SYS)	1
Bredia hirsuta Blume		Okinawa, Japan	Y. Liu 634 (SYS)	1
Bredia hirsuta var. scandens Ito & Matsum.		Nantou, Taiwan	Y. Liu 539 (SYS)	1
Bredia hispida J.H.Dai & Ying Liu		Xuyong, Sichuan, China	Y. Liu 764 (A, PE, SYS)	1
Bredia latisepala (C.Chen) R.Zhou & Ying Liu	Bredia esquirolii (H.Lév.) Lauener	Sangzhi, Hunan, China	Y. Liu 557 (SYS)	5
Bredia longearistata (C.Chen) R.Zhou & Ying Liu	Bredia esquirolii (H.Lév.) Lauener	Huanjiang, Guangxi, China	Y. Liu 498 (SYS)	1
Bredia longearistata (C.Chen) R.Zhou & Ying Liu	Bredia esquirolii (H.Lév.) Lauener	Huanjiang, Guangxi, China	Y. Liu 859 (SYS)	4
Bredia longearistata (C.Chen) R.Zhou & Ying Liu	Bredia esquirolii (H.Lév.) Lauener	Libo, Guizhou, China	Y. Liu 744 (SYS)	5
Bredia longearistata (C.Chen) R.Zhou & Ying Liu	Bredia esquirolii (H.Lév.) Lauener	Libo, Guizhou, China	Y. Liu 875 (SYS)	2
Bredia longearistata (C.Chen) R.Zhou & Ying Liu		Yizhou, Guangxi, China	Y. Liu 881 (SYS)*	2
Bredia longearistata (C.Chen) R.Zhou & Ying Liu		Liujiang, Guangxi, China	Y. Liu 857 (SYS)*	5
Bredia longearistata (C.Chen) R.Zhou & Ying Liu		Liujiang, Guangxi, China	Y. Liu 860 (SYS)*	1
Bredia longearistata (C.Chen) R.Zhou & Ying Liu	Bredia esquirolii var. rubra J.H.Dai & Ying Liu	Libo, Guizhou, China	Y. Liu 864 (SYS)	5
Bredia longiloba (Hand.-Mazz.) Diels		Zixi, Jiangxi, China	Y. Liu 544 (SYS)	1
Bredia longiradiosa C.Chen ex Govaerts	Bredia macrophylla J.H.Dai & Ying Liu	Longzhou, Guangxi, China	Y. Liu 486 (SYS)	1
Bredia longiradiosa var. pulchella (C.Chen) R.Zhou & Ying Liu	Bredia macrophylla var. pulchella (C.Chen) J.H.Dai & Ying Liu	Longzhou, Guangxi, China	Y. Liu 485 (SYS)	1
Bredia malipoensis D.H.Peng, S.Jin Zeng & Z.Y.Wen		Malipo, Yunnan, China	Y. Liu 509 (SYS)	1
Bredia microphylla H.L.Li		Longsheng, Guangxi, China	Y. Liu 551 (SYS)	1
Bredia nitida J.H.Dai & Ying Liu		Hekou, Yunnan, China	Y. Liu 850 (SYS)	1
Bredia oldhamii Hook.f.		Pingdong, Taiwan	Y. Liu 533 (SYS)	1
Bredia plagiopetala (C.Chen) R.Zhou & Ying Liu		Xinning, Hunan, China	Y. Liu 459 (SYS)	1
Bredia plagiopetala (C.Chen) R.Zhou & Ying Liu		Dong'an, Hunan, China	Y. Liu 460 (SYS)	1
Bredia reniformis C.M.He, Y.H.Tong & S.J.Zeng		Dahua, Guangxi, China	Y. Liu 748 (SYS)	1
Bredia repens R.Zhou, Q.J.Zhou & Ying Liu		Sangzhi, Hunan, China	Y. Liu 558 (SYS)	1
Bredia repens R.Zhou, Q.J.Zhou & Ying Liu		Wangmo, Guizhou, China	Y. Liu 746 (SYS)	1
Bredia rotundifolia Y.C.Liu & C.H.Ou		Zhanghua, Taiwan	Y. Liu 538 (SYS)	1
Bredia sp.	Bredia pingshanensis J.H.Dai & Ying Liu	Pingshan, Sichuan, China	Y. Liu 757 (SYS)	5
Bredia tuberculata (Guillaumin) Diels		E'mei, Sichuan, China	Y. Liu 579 (SYS)	1
Bredia tuberculata (Guillaumin) Diels		E'mei, Sichuan, China	Y. Liu 755 (SYS)	5
Bredia tuberculata (Guillaumin) Diels		Shuifu, Yunnan, China	Y. Liu 629 (SYS)	5
Bredia tuberculata (Guillaumin) Diels		Chongqing, China	Y. Liu 862 (SYS)	4
Bredia velutina Diels		Jinping, Yunnan, China	Y. Liu 612 (SYS)	1
Bredia violacea H.L.Li		Northern Vietnam	Y. Liu et al. 788 (SYS)	1
Bredia yunnanensis (H.Lév.) Diels		Shuifu, Yunnan, China	Y. Liu 627 (SYS)	5
Bredia yunnanensis (H.Lév.) Diels		Suijiang, Yunnan, China	Y. Liu 761 (SYS)	5
